# Supplementary material for: (E)-4-Octyloxybenzaldehyde thio­semicarbazone
Source: Acta Crystallogr Sect E Struct Rep Online. 2009 Dec 24;66(Pt 1):o241. doi: 10.1107/S1600536809054841 (PMC2980035; doi:10.1107/S1600536809054841)
Supplement: Supplementary file 1 [file e-66-0o241-sup1.cif]

##############################################################################
###                                                                        ###
###        Electronic paper (Acta Crystallographica Section E)             ###
###                                                                        ###
##############################################################################
#                                                                            #
# This CIF contains the data in a paper accepted for publication in Acta     #
# Crystallographica Section E. It conforms to the requirements of Notes      #
# for Authors for Section E, and has been peer reviewed under the auspices   #
# of the IUCr Commission on Journals.                                        #
#                                                                            #
# Full details of the Crystallographic Information File format               #
# are given in the paper "The Crystallographic Information File (CIF):       #
# a New Standard Archive File for Crystallography" by S. R. Hall, F. H.      #
# Allen and I. D. Brown [Acta Cryst. (1991), A47, 655-685].                  #
#                                                                            #
# The current version of the core CIF dictionary is obtainable from          #
# ftp://ftp.iucr.org/pub/cif_core.dic. The current version number is 2.4.    #
#                                                                            #
# Software is freely available for graphical display of the structure(s) in  #
# this CIF.  For information consult the CIF home page http://www.iucr.org/  #
# cif/home.html                                                              #
#                                                                            #
# This file may be used for bona fide research purposes within the           #
# scientific community so long as proper attribution is given to the journal # 
# article from which it was obtained.                                        #
#                                                                            #
##############################################################################
                                             
data_global
_audit_creation_method     'form.cif (version 2.0)'
_journal_data_validation_number     ?
_journal_date_recd_electronic     2009-11-24
_journal_date_accepted     2009-12-21
_journal_name_full     'Acta Crystallographica, Section E'
_journal_year     2010
_journal_volume     66
_journal_issue      1
_journal_page_first     o241
_journal_page_last     o241
_journal_paper_category     QO
_journal_coeditor_code     FJ2264
_publ_contact_author_name     'Tofazzal Tarafder'
_publ_contact_author_address
; Department of Chemistry
  Rajshahi University
  Rajshahi-6205
  Bangladesh
;
_publ_contact_author_email     'ttofazzal@yahoo.com'
_publ_contact_author_fax     ' '
_publ_contact_author_phone     '+88-0721-750041 to 9'
_publ_section_title
;
(<i>E</i>)-4-Octyloxybenzaldehyde thiosemicarbazone
;
loop_
    _publ_author_name
    _publ_author_footnote
    _publ_author_address
    'Islam, M. A. A. A. A.' .
;
Department of Chemistry, Rajshahi University of Engineering & Technology,
Rajshahi 6204, Bangladesh
;
    'Tarafder, M. T. H.' .
;
Department of Chemistry, Rajshahi University, Rajshahi 6205, Bangladesh
;
    'Zakaria, C. M.' .
;
Department of Chemistry, Rajshahi University, Rajshahi 6205, Bangladesh
;
    'Guidolin, N.' .
;
Dipartimento di Scienze Chimiche, Via Licio Giorgieri 1, 34127 Trieste, Italy
;
    'Zangrando, E.' .
;
Dipartimento di Scienze Chimiche, Via Licio Giorgieri 1, 34127 Trieste, Italy
;
data_I
_audit_creation_method     SHELXL-97
_chemical_name_systematic
;
(<i>E</i>)-4-Octyloxybenzaldehyde thiosemicarbazone
;
_chemical_name_common     ?
_chemical_formula_moiety     'C16 H25 N3 O S'
_chemical_formula_sum     'C16 H25 N3 O S'
_chemical_formula_iupac     'C16 H25 N3 O S'
_chemical_formula_weight     307.45
_chemical_melting_point     ?
_symmetry_cell_setting     'triclinic'
_symmetry_space_group_name_H-M     'P -1'
_symmetry_space_group_name_Hall     '-P 1'
loop_
    _symmetry_equiv_pos_as_xyz
    'x, y, z'
    '-x, -y, -z'
_cell_length_a     5.785(2)
_cell_length_b     7.586(2)
_cell_length_c     20.789(4)
_cell_angle_alpha     94.74(2)
_cell_angle_beta     91.85(2)
_cell_angle_gamma     104.42(3)
_cell_volume     879.2(4)
_cell_formula_units_Z     2
_cell_measurement_reflns_used     146
_cell_measurement_theta_min     3.0
_cell_measurement_theta_max     18.1
_cell_measurement_temperature     293(2)
_exptl_crystal_description     plate
_exptl_crystal_colour     colorless
_exptl_crystal_size_max     0.42
_exptl_crystal_size_mid     0.40
_exptl_crystal_size_min     0.14
_exptl_crystal_density_diffrn     1.161
_exptl_crystal_density_meas     ?
_exptl_crystal_density_method     'not measured'
_exptl_crystal_F_000     332
_exptl_absorpt_coefficient_mu     0.187
_exptl_absorpt_correction_type     'none'
_exptl_absorpt_process_details     ?
_exptl_absorpt_correction_T_min     ?
_exptl_absorpt_correction_T_max     ?
_exptl_special_details
;
;
_diffrn_ambient_temperature     293(2)
_diffrn_radiation_type     MoK\a
_diffrn_radiation_wavelength     0.71073
_diffrn_radiation_source     'fine-focus sealed tube'
_diffrn_radiation_monochromator     graphite
_diffrn_measurement_device_type
                              'Enraf--Nonius dip1030 image-plate diffractometer'
_diffrn_measurement_method     '\f-scans with narrow frames'
_diffrn_detector_area_resol_mean     ?
_diffrn_reflns_number     9930
_diffrn_reflns_av_R_equivalents     0.0302
_diffrn_reflns_av_sigmaI/netI     0.0202
_diffrn_reflns_theta_min     3.64
_diffrn_reflns_theta_max     25.67
_diffrn_reflns_theta_full     25.67
_diffrn_measured_fraction_theta_max     0.971
_diffrn_measured_fraction_theta_full     0.971
_diffrn_reflns_limit_h_min     -7
_diffrn_reflns_limit_h_max     7
_diffrn_reflns_limit_k_min     -9
_diffrn_reflns_limit_k_max     8
_diffrn_reflns_limit_l_min     -25
_diffrn_reflns_limit_l_max     25
_diffrn_standards_number     ?
_diffrn_standards_interval_count     ?
_diffrn_standards_interval_time     ?
_diffrn_standards_decay_%     ?
_refine_special_details
;
Refinement of <i>F</i>^2^ against ALL reflections. The weighted <i>R</i>-factor
<i>wR</i> and goodness of fit <i>S</i> are based on <i>F</i>^2^, conventional
<i>R</i>-factors <i>R</i> are based on <i>F</i>, with <i>F</i> set to zero for
negative <i>F</i>^2^. The threshold expression of <i>F</i>^2^ >
2\s(<i>F</i>^2^) is used only for calculating <i>R</i>-factors(gt) <i>etc</i>.
and is not relevant to the choice of reflections for refinement.
<i>R</i>-factors based on <i>F</i>^2^ are statistically about twice as large
as those based on <i>F</i>, and <i>R</i>- factors based on ALL data will be
even larger.
;
_reflns_number_total     3226
_reflns_number_gt     2749
_reflns_threshold_expression     >2\s(I)
_refine_ls_structure_factor_coef     Fsqd
_refine_ls_matrix_type     full
_refine_ls_R_factor_all     0.0514
_refine_ls_R_factor_gt     0.0453
_refine_ls_wR_factor_gt     0.1351
_refine_ls_wR_factor_ref     0.1398
_refine_ls_goodness_of_fit_ref     1.036
_refine_ls_restrained_S_all     1.036
_refine_ls_number_reflns     3226
_refine_ls_number_parameters     191
_refine_ls_number_restraints     0
_refine_ls_hydrogen_treatment     constr
_refine_ls_weighting_scheme     calc
_refine_ls_weighting_details
         'calc w=1/[\s^2^(Fo^2^)+(0.1026P)^2^+0.0242P] where P=(Fo^2^+2Fc^2^)/3'
_atom_sites_solution_hydrogens     geom
_atom_sites_solution_primary     direct
_atom_sites_solution_secondary     difmap
_refine_ls_shift/su_max     0.000
_refine_ls_shift/su_mean     0.000
_refine_diff_density_max     0.187
_refine_diff_density_min     -0.183
_refine_ls_extinction_method     none
_refine_ls_extinction_coef     ?
loop_
    _atom_type_symbol
    _atom_type_description
    _atom_type_scat_dispersion_real
    _atom_type_scat_dispersion_imag
    _atom_type_scat_source
    'C' 'C' 0.0033 0.0016
                         'International Tables Vol C Tables 4.2.6.8 and 6.1.1.4'
    'H' 'H' 0.0000 0.0000
                         'International Tables Vol C Tables 4.2.6.8 and 6.1.1.4'
    'N' 'N' 0.0061 0.0033
                         'International Tables Vol C Tables 4.2.6.8 and 6.1.1.4'
    'O' 'O' 0.0106 0.0060
                         'International Tables Vol C Tables 4.2.6.8 and 6.1.1.4'
    'S' 'S' 0.1246 0.1234
                         'International Tables Vol C Tables 4.2.6.8 and 6.1.1.4'
_computing_data_collection     'XPRESS (MacScience, 2002)'
_computing_cell_refinement     'DENZO (Otwinowski & Minor, 1997)'
_computing_data_reduction     'DENZO and SCALEPACK (Otwinowski & Minor, 1997)'
_computing_structure_solution     'SHELX97 (Sheldrick, 2008)'
_computing_structure_refinement     'SHELX97 (Sheldrick, 2008)'
_computing_molecular_graphics     'ORTEP-3 for Windows (Farrugia, 1997)'
_computing_publication_material     'WinGX (Farrugia, 1999)'
loop_
    _atom_site_type_symbol
    _atom_site_label
    _atom_site_fract_x
    _atom_site_fract_y
    _atom_site_fract_z
    _atom_site_U_iso_or_equiv
    _atom_site_adp_type
    _atom_site_calc_flag
    _atom_site_refinement_flags
    _atom_site_occupancy
    _atom_site_disorder_assembly
    _atom_site_disorder_group
    S S1 1.33919(6) -0.29398(5) 0.99374(2) 0.06930(19) Uani d . 1 . .
    N N1 1.0386(2) 0.02579(17) 0.89975(6) 0.0648(3) Uani d . 1 . .
    N N2 1.1983(2) -0.04336(17) 0.93483(6) 0.0690(3) Uani d . 1 . .
    H H2 1.3435 0.0203 0.9421 0.083 Uiso calc R 1 . .
    N N3 0.9025(2) -0.29670(17) 0.94909(6) 0.0668(3) Uani d . 1 . .
    H H3A 0.8033 -0.2489 0.9295 0.080 Uiso calc R 1 . .
    H H3B 0.8534 -0.4024 0.9631 0.080 Uiso calc R 1 . .
    O O1 0.6110(2) 0.55328(16) 0.73145(6) 0.0812(3) Uani d . 1 . .
    C C1 1.1305(2) -0.20768(19) 0.95761(7) 0.0591(3) Uani d . 1 . .
    C C2 1.1216(3) 0.1882(2) 0.88465(7) 0.0663(4) Uani d . 1 . .
    H H2A 1.2764 0.2498 0.8995 0.080 Uiso calc R 1 . .
    C C3 0.9864(3) 0.2818(2) 0.84546(7) 0.0630(4) Uani d . 1 . .
    C C4 0.7501(3) 0.2031(2) 0.82202(7) 0.0681(4) Uani d . 1 . .
    H H4 0.6725 0.0867 0.8321 0.082 Uiso calc R 1 . .
    C C5 0.6322(3) 0.2971(2) 0.78409(8) 0.0716(4) Uani d . 1 . .
    H H5 0.4761 0.2431 0.7683 0.086 Uiso calc R 1 . .
    C C6 0.7444(3) 0.4721(2) 0.76919(7) 0.0677(4) Uani d . 1 . .
    C C7 0.9777(3) 0.5528(2) 0.79263(7) 0.0726(4) Uani d . 1 . .
    H H7 1.0536 0.6704 0.7833 0.087 Uiso calc R 1 . .
    C C8 1.0957(3) 0.4563(2) 0.82997(7) 0.0698(4) Uani d . 1 . .
    H H8 1.2526 0.5100 0.8451 0.084 Uiso calc R 1 . .
    C C9 0.7089(4) 0.7404(2) 0.72041(9) 0.0880(5) Uani d . 1 . .
    H H9A 0.8564 0.7529 0.6983 0.106 Uiso calc R 1 . .
    H H9B 0.7432 0.8161 0.7612 0.106 Uiso calc R 1 . .
    C C10 0.5257(4) 0.7986(3) 0.67937(9) 0.0890(5) Uani d . 1 . .
    H H10A 0.3717 0.7624 0.6982 0.107 Uiso calc R 1 . .
    H H10B 0.5693 0.9309 0.6805 0.107 Uiso calc R 1 . .
    C C11 0.5012(4) 0.7192(3) 0.60985(8) 0.0811(5) Uani d . 1 . .
    H H11A 0.4523 0.5869 0.6085 0.097 Uiso calc R 1 . .
    H H11B 0.6561 0.7522 0.5913 0.097 Uiso calc R 1 . .
    C C12 0.3221(3) 0.7838(3) 0.56889(9) 0.0817(5) Uani d . 1 . .
    H H12A 0.1660 0.7448 0.5863 0.098 Uiso calc R 1 . .
    H H12B 0.3662 0.9164 0.5727 0.098 Uiso calc R 1 . .
    C C13 0.3025(3) 0.7155(2) 0.49799(9) 0.0826(5) Uani d . 1 . .
    H H13A 0.2573 0.5828 0.4940 0.099 Uiso calc R 1 . .
    H H13B 0.4583 0.7543 0.4803 0.099 Uiso calc R 1 . .
    C C14 0.1228(3) 0.7824(3) 0.45814(8) 0.0810(5) Uani d . 1 . .
    H H14A -0.0331 0.7420 0.4756 0.097 Uiso calc R 1 . .
    H H14B 0.1667 0.9150 0.4629 0.097 Uiso calc R 1 . .
    C C15 0.1029(4) 0.7182(3) 0.38689(9) 0.0891(5) Uani d . 1 . .
    H H15A 0.0562 0.5857 0.3819 0.107 Uiso calc R 1 . .
    H H15B 0.2589 0.7573 0.3693 0.107 Uiso calc R 1 . .
    C C16 -0.0752(4) 0.7893(3) 0.34816(10) 0.0987(6) Uani d . 1 . .
    H H16A -0.2329 0.7416 0.3624 0.148 Uiso calc R 1 . .
    H H16B -0.0710 0.7509 0.3031 0.148 Uiso calc R 1 . .
    H H16C -0.0347 0.9204 0.3544 0.148 Uiso calc R 1 . .
loop_
    _atom_site_aniso_label
    _atom_site_aniso_U_11
    _atom_site_aniso_U_22
    _atom_site_aniso_U_33
    _atom_site_aniso_U_12
    _atom_site_aniso_U_13
    _atom_site_aniso_U_23
    S1 0.0526(3) 0.0696(3) 0.0871(3) 0.01517(17) -0.00582(18) 0.02038(19)
    N1 0.0600(7) 0.0703(8) 0.0671(7) 0.0211(5) -0.0045(5) 0.0120(6)
    N2 0.0551(7) 0.0706(8) 0.0817(8) 0.0141(6) -0.0097(6) 0.0204(6)
    N3 0.0527(6) 0.0681(7) 0.0810(8) 0.0158(5) -0.0032(5) 0.0155(6)
    O1 0.0863(8) 0.0834(7) 0.0823(7) 0.0315(6) -0.0029(6) 0.0277(6)
    C1 0.0534(7) 0.0639(8) 0.0604(8) 0.0158(6) 0.0003(6) 0.0060(6)
    C2 0.0666(9) 0.0705(9) 0.0627(8) 0.0181(7) -0.0032(6) 0.0120(7)
    C3 0.0680(8) 0.0687(8) 0.0555(7) 0.0224(6) 0.0007(6) 0.0090(6)
    C4 0.0709(9) 0.0664(8) 0.0691(9) 0.0191(7) 0.0004(7) 0.0152(7)
    C5 0.0677(9) 0.0792(10) 0.0713(9) 0.0228(7) -0.0027(7) 0.0159(7)
    C6 0.0774(9) 0.0744(9) 0.0587(8) 0.0309(7) 0.0027(7) 0.0132(7)
    C7 0.0831(10) 0.0666(9) 0.0687(9) 0.0177(7) 0.0007(7) 0.0153(7)
    C8 0.0712(9) 0.0711(9) 0.0662(9) 0.0159(7) -0.0042(7) 0.0102(7)
    C9 0.1125(15) 0.0781(11) 0.0813(11) 0.0368(10) -0.0047(10) 0.0185(9)
    C10 0.1121(15) 0.0853(11) 0.0837(12) 0.0468(11) 0.0025(10) 0.0239(9)
    C11 0.0900(12) 0.0816(11) 0.0815(11) 0.0349(9) 0.0066(9) 0.0225(8)
    C12 0.0882(12) 0.0861(11) 0.0802(11) 0.0350(9) 0.0053(9) 0.0224(9)
    C13 0.0886(12) 0.0810(11) 0.0843(11) 0.0299(9) 0.0039(9) 0.0174(9)
    C14 0.0875(12) 0.0802(10) 0.0797(11) 0.0276(9) 0.0040(8) 0.0146(8)
    C15 0.0945(13) 0.0900(12) 0.0859(12) 0.0307(10) -0.0021(9) 0.0068(9)
    C16 0.1001(14) 0.1156(15) 0.0842(12) 0.0372(12) -0.0079(10) 0.0060(11)
_geom_special_details
;
All s.u.'s (except the s.u. in the dihedral angle between two l.s. planes) are
estimated using the full covariance matrix. The cell s.u.'s are taken into
account individually in the estimation of s.u.'s in distances, angles and
torsion angles; correlations between s.u.'s in cell parameters are only used
when they are defined by crystal symmetry. An approximate (isotropic)
treatment of cell s.u.'s is used for estimating s.u.'s involving l.s. planes.
;
loop_
    _geom_bond_atom_site_label_1
    _geom_bond_atom_site_label_2
    _geom_bond_site_symmetry_2
    _geom_bond_distance
    _geom_bond_publ_flag
    S1 C1 . 1.6930(15) ?
    N1 C2 . 1.275(2) ?
    N1 N2 . 1.3863(16) ?
    N2 C1 . 1.341(2) ?
    N2 H2 . 0.8600 ?
    N3 C1 . 1.3227(19) ?
    N3 H3A . 0.8600 ?
    N3 H3B . 0.8600 ?
    O1 C6 . 1.3665(19) ?
    O1 C9 . 1.432(2) ?
    C2 C3 . 1.453(2) ?
    C2 H2A . 0.9300 ?
    C3 C8 . 1.387(2) ?
    C3 C4 . 1.402(2) ?
    C4 C5 . 1.377(2) ?
    C4 H4 . 0.9300 ?
    C5 C6 . 1.390(2) ?
    C5 H5 . 0.9300 ?
    C6 C7 . 1.389(2) ?
    C7 C8 . 1.383(2) ?
    C7 H7 . 0.9300 ?
    C8 H8 . 0.9300 ?
    C9 C10 . 1.511(3) ?
    C9 H9A . 0.9700 ?
    C9 H9B . 0.9700 ?
    C10 C11 . 1.507(3) ?
    C10 H10A . 0.9700 ?
    C10 H10B . 0.9700 ?
    C11 C12 . 1.518(2) ?
    C11 H11A . 0.9700 ?
    C11 H11B . 0.9700 ?
    C12 C13 . 1.513(3) ?
    C12 H12A . 0.9700 ?
    C12 H12B . 0.9700 ?
    C13 C14 . 1.517(2) ?
    C13 H13A . 0.9700 ?
    C13 H13B . 0.9700 ?
    C14 C15 . 1.512(3) ?
    C14 H14A . 0.9700 ?
    C14 H14B . 0.9700 ?
    C15 C16 . 1.515(3) ?
    C15 H15A . 0.9700 ?
    C15 H15B . 0.9700 ?
    C16 H16A . 0.9600 ?
    C16 H16B . 0.9600 ?
    C16 H16C . 0.9600 ?
loop_
    _geom_angle_atom_site_label_1
    _geom_angle_atom_site_label_2
    _geom_angle_atom_site_label_3
    _geom_angle_site_symmetry_1
    _geom_angle_site_symmetry_3
    _geom_angle
    _geom_angle_publ_flag
    C2 N1 N2 . . 114.83(13) ?
    C1 N2 N1 . . 121.23(12) ?
    C1 N2 H2 . . 119.4 ?
    N1 N2 H2 . . 119.4 ?
    C1 N3 H3A . . 120.0 ?
    C1 N3 H3B . . 120.0 ?
    H3A N3 H3B . . 120.0 ?
    C6 O1 C9 . . 117.89(14) ?
    N3 C1 N2 . . 117.74(13) ?
    N3 C1 S1 . . 123.14(12) ?
    N2 C1 S1 . . 119.09(11) ?
    N1 C2 C3 . . 123.26(14) ?
    N1 C2 H2A . . 118.4 ?
    C3 C2 H2A . . 118.4 ?
    C8 C3 C4 . . 118.26(14) ?
    C8 C3 C2 . . 118.79(14) ?
    C4 C3 C2 . . 122.94(15) ?
    C5 C4 C3 . . 120.37(15) ?
    C5 C4 H4 . . 119.8 ?
    C3 C4 H4 . . 119.8 ?
    C4 C5 C6 . . 120.57(15) ?
    C4 C5 H5 . . 119.7 ?
    C6 C5 H5 . . 119.7 ?
    O1 C6 C7 . . 124.47(15) ?
    O1 C6 C5 . . 115.77(15) ?
    C7 C6 C5 . . 119.76(15) ?
    C8 C7 C6 . . 119.26(15) ?
    C8 C7 H7 . . 120.4 ?
    C6 C7 H7 . . 120.4 ?
    C7 C8 C3 . . 121.78(15) ?
    C7 C8 H8 . . 119.1 ?
    C3 C8 H8 . . 119.1 ?
    O1 C9 C10 . . 107.53(17) ?
    O1 C9 H9A . . 110.2 ?
    C10 C9 H9A . . 110.2 ?
    O1 C9 H9B . . 110.2 ?
    C10 C9 H9B . . 110.2 ?
    H9A C9 H9B . . 108.5 ?
    C11 C10 C9 . . 114.12(15) ?
    C11 C10 H10A . . 108.7 ?
    C9 C10 H10A . . 108.7 ?
    C11 C10 H10B . . 108.7 ?
    C9 C10 H10B . . 108.7 ?
    H10A C10 H10B . . 107.6 ?
    C10 C11 C12 . . 113.38(15) ?
    C10 C11 H11A . . 108.9 ?
    C12 C11 H11A . . 108.9 ?
    C10 C11 H11B . . 108.9 ?
    C12 C11 H11B . . 108.9 ?
    H11A C11 H11B . . 107.7 ?
    C13 C12 C11 . . 114.97(15) ?
    C13 C12 H12A . . 108.5 ?
    C11 C12 H12A . . 108.5 ?
    C13 C12 H12B . . 108.5 ?
    C11 C12 H12B . . 108.5 ?
    H12A C12 H12B . . 107.5 ?
    C12 C13 C14 . . 113.91(15) ?
    C12 C13 H13A . . 108.8 ?
    C14 C13 H13A . . 108.8 ?
    C12 C13 H13B . . 108.8 ?
    C14 C13 H13B . . 108.8 ?
    H13A C13 H13B . . 107.7 ?
    C15 C14 C13 . . 114.88(16) ?
    C15 C14 H14A . . 108.5 ?
    C13 C14 H14A . . 108.5 ?
    C15 C14 H14B . . 108.5 ?
    C13 C14 H14B . . 108.5 ?
    H14A C14 H14B . . 107.5 ?
    C14 C15 C16 . . 113.71(16) ?
    C14 C15 H15A . . 108.8 ?
    C16 C15 H15A . . 108.8 ?
    C14 C15 H15B . . 108.8 ?
    C16 C15 H15B . . 108.8 ?
    H15A C15 H15B . . 107.7 ?
    C15 C16 H16A . . 109.5 ?
    C15 C16 H16B . . 109.5 ?
    H16A C16 H16B . . 109.5 ?
    C15 C16 H16C . . 109.5 ?
    H16A C16 H16C . . 109.5 ?
    H16B C16 H16C . . 109.5 ?
loop_
    _geom_torsion_atom_site_label_1
    _geom_torsion_atom_site_label_2
    _geom_torsion_atom_site_label_3
    _geom_torsion_atom_site_label_4
    _geom_torsion_site_symmetry_1
    _geom_torsion_site_symmetry_2
    _geom_torsion_site_symmetry_3
    _geom_torsion_site_symmetry_4
    _geom_torsion
    _geom_torsion_publ_flag
    C2 N1 N2 C1 . . . . 175.56(13) ?
    N1 N2 C1 N3 . . . . -4.3(2) ?
    N1 N2 C1 S1 . . . . 174.08(10) ?
    N2 N1 C2 C3 . . . . 177.06(12) ?
    N1 C2 C3 C8 . . . . -177.92(14) ?
    N1 C2 C3 C4 . . . . 1.6(2) ?
    C8 C3 C4 C5 . . . . 0.7(2) ?
    C2 C3 C4 C5 . . . . -178.83(13) ?
    C3 C4 C5 C6 . . . . -0.8(2) ?
    C9 O1 C6 C7 . . . . -6.4(2) ?
    C9 O1 C6 C5 . . . . 173.52(14) ?
    C4 C5 C6 O1 . . . . -179.76(13) ?
    C4 C5 C6 C7 . . . . 0.1(2) ?
    O1 C6 C7 C8 . . . . -179.39(14) ?
    C5 C6 C7 C8 . . . . 0.7(2) ?
    C6 C7 C8 C3 . . . . -0.9(2) ?
    C4 C3 C8 C7 . . . . 0.2(2) ?
    C2 C3 C8 C7 . . . . 179.72(13) ?
    C6 O1 C9 C10 . . . . -178.39(13) ?
    O1 C9 C10 C11 . . . . -73.0(2) ?
    C9 C10 C11 C12 . . . . -178.21(16) ?
    C10 C11 C12 C13 . . . . 176.73(17) ?
    C11 C12 C13 C14 . . . . -179.85(15) ?
    C12 C13 C14 C15 . . . . 179.08(16) ?
    C13 C14 C15 C16 . . . . -179.20(17) ?
