# Supplementary material for: (E)-4-Octyloxybenzaldehyde thio­semicarbazone
Source: Acta Crystallogr Sect E Struct Rep Online. 2009 Dec 24;66(Pt 1):o241. doi: 10.1107/S1600536809054841 (PMC2980035; doi:10.1107/S1600536809054841)
Supplement: Supplementary file 2 [file e-66-0o241-Isup2.hkl]

#
# h,k,l, Fc-squared, Fo-squared, sigma(Fo-squared) and status flag
#
data_I
_shelx_title ' tar in P -1'
_shelx_refln_list_code          4
_shelx_F_calc_maximum       86.51
_exptl_crystal_F_000       332.00
_reflns_d_resolution_high  0.8202
 
loop_
 _symmetry_equiv_pos_as_xyz
 'x, y, z'
 '-x, -y, -z'
 
_cell_length_a     5.7850
_cell_length_b     7.5860
_cell_length_c    20.7890
_cell_angle_alpha  94.745
_cell_angle_beta   91.852
_cell_angle_gamma 104.422
 
_shelx_F_squared_multiplier     1.000
 
loop_
 _refln_index_h
 _refln_index_k
 _refln_index_l
 _refln_F_squared_calc
 _refln_F_squared_meas
 _refln_F_squared_sigma
 _refln_observed_status
   1   0   0      896.69      979.96     15.25 o
   2   0   0        3.25        3.34      0.36 o
   3   0   0      335.35      316.83      4.56 o
   4   0   0       85.52      102.21      2.09 o
   5   0   0       43.68       49.37      2.09 o
   6   0   0       10.77       13.20      0.62 o
  -6   1   0        0.43        0.85      0.22 o
  -5   1   0      128.79      139.95      2.69 o
  -4   1   0       12.49       12.14      0.94 o
  -3   1   0       15.67       10.62      0.27 o
  -2   1   0      665.03      648.21      8.60 o
  -1   1   0     1116.85     1136.83     14.17 o
   2   1   0      683.06      658.30      9.90 o
   3   1   0      266.40      299.63      4.19 o
   4   1   0       88.13       84.45      1.23 o
   5   1   0       32.18       38.66      1.04 o
   6   1   0        1.84        1.98      0.45 o
  -7   2   0        5.78        6.02      0.36 o
  -6   2   0       16.65       17.06      0.56 o
  -5   2   0      112.91      129.73      2.69 o
  -4   2   0      293.02      307.79      4.45 o
  -3   2   0       31.09       29.30      0.53 o
  -2   2   0       39.91       39.95      0.69 o
  -1   2   0      113.70      119.14      1.61 o
   1   2   0       90.35       86.12      1.18 o
   2   2   0      258.50      245.57      2.86 o
   3   2   0       35.76       33.46      0.55 o
   4   2   0       13.61       11.65      0.35 o
   5   2   0       81.31       84.29      1.60 o
   6   2   0        9.66       10.53      0.63 o
  -7   3   0        2.49        3.59      0.39 o
  -6   3   0       37.95       48.95      1.22 o
  -5   3   0       26.74       25.37      0.52 o
  -4   3   0       59.89       63.85      0.99 o
  -3   3   0      741.79      820.10     10.45 o
  -2   3   0      146.62      137.94      1.77 o
   0   3   0       17.63       14.27      0.38 o
   1   3   0      337.23      299.32      3.97 o
   2   3   0      116.86      109.36      1.42 o
   3   3   0        8.02        8.36      0.35 o
   4   3   0       48.80       49.87      0.85 o
   5   3   0       12.85       12.10      0.37 o
  -6   4   0        2.20        2.28      0.18 o
  -5   4   0        4.85        4.94      0.29 o
  -4   4   0       11.17        9.65      0.30 o
  -3   4   0        5.78        6.54      0.28 o
  -2   4   0      142.96      133.76      1.68 o
  -1   4   0       93.47       86.50      1.22 o
   1   4   0      249.18      256.47      2.98 o
   2   4   0      115.11      121.13      1.59 o
   3   4   0       66.05       64.30      1.12 o
   4   4   0        2.16        1.96      0.23 o
   5   4   0       16.85       15.49      0.39 o
  -6   5   0        3.53        3.53      0.27 o
  -5   5   0       14.35       14.62      0.54 o
  -4   5   0       23.53       23.83      0.65 o
  -3   5   0       34.62       34.64      0.67 o
  -2   5   0        1.96        1.72      0.23 o
  -1   5   0       16.51       14.40      0.45 o
   0   5   0       41.89       38.51      0.79 o
   1   5   0       92.82       94.48      1.81 o
   2   5   0        4.95        4.90      0.32 o
   3   5   0       90.30       91.88      1.68 o
   4   5   0        0.29        0.16      0.24 o
  -6   6   0        0.44        0.52      0.29 o
  -5   6   0        1.70        1.89      0.34 o
  -4   6   0       26.91       26.02      0.59 o
  -3   6   0        1.05        1.20      0.31 o
  -2   6   0       85.79      103.43      2.03 o
  -1   6   0        6.77        7.36      0.41 o
   0   6   0        6.51        7.25      0.37 o
   1   6   0        0.12        0.29      0.23 o
   2   6   0       36.85       40.45      1.30 o
   3   6   0        0.05        0.23      0.25 o
   4   6   0        6.02        6.38      0.49 o
  -5   7   0        1.07        1.45      0.44 o
  -4   7   0        0.77        0.66      0.42 o
  -3   7   0      206.77      201.11      3.58 o
  -2   7   0       35.04       36.19      0.92 o
  -1   7   0       17.55       18.95      0.77 o
   0   7   0       33.41       36.87      1.17 o
   1   7   0        0.30        0.23      0.55 o
   2   7   0        0.78        0.81      0.55 o
   3   7   0        1.57        1.21      0.42 o
  -4   8   0        3.48        3.51      0.58 o
  -3   8   0        4.86        4.59      0.46 o
  -2   8   0        7.79        7.62      0.68 o
  -1   8   0        1.61        2.16      0.56 o
   0   8   0       30.20       30.65      1.03 o
   1   8   0        0.29        0.69      0.61 o
  -3   9   0        0.35        0.97      0.61 o
  -2   9   0        1.55        1.91      0.61 o
  -1   9   0        7.03        8.45      0.86 o
   1  -9   1        0.96        1.04      0.62 o
   2  -9   1        1.71        1.41      0.61 o
   3  -9   1        0.02        0.36      0.73 o
  -1  -8   1        0.21        1.01      0.50 o
   0  -8   1       11.68       11.08      0.71 o
   1  -8   1        6.53        7.59      0.65 o
   2  -8   1        0.01        0.27      0.46 o
   3  -8   1        0.96        1.11      0.39 o
   4  -8   1        2.49        2.85      0.55 o
  -3  -7   1        7.89       11.77      0.77 o
  -2  -7   1        0.15        0.32      0.35 o
  -1  -7   1        2.13        1.46      0.38 o
   0  -7   1        6.99        9.29      0.61 o
   1  -7   1       25.38       24.25      0.62 o
   2  -7   1       38.01       41.68      1.30 o
   3  -7   1       22.87       25.42      0.97 o
   4  -7   1       11.59       11.59      0.77 o
   5  -7   1       15.75       18.32      0.80 o
  -4  -6   1        9.34        9.62      0.39 o
  -3  -6   1        1.66        1.65      0.25 o
  -2  -6   1       25.93       24.52      0.69 o
  -1  -6   1        6.99        7.85      0.37 o
   0  -6   1       18.59       16.16      0.48 o
   1  -6   1       14.00       14.28      0.56 o
   2  -6   1      134.02      157.11      2.91 o
   3  -6   1        2.33        2.83      0.33 o
   4  -6   1       24.72       21.50      0.65 o
   5  -6   1       35.46       39.69      0.86 o
   6  -6   1        5.85        6.57      0.49 o
  -4  -5   1        0.00        0.16      0.30 o
  -3  -5   1       81.87       88.59      2.64 o
  -2  -5   1        2.95        3.60      0.43 o
  -1  -5   1        6.33        5.64      0.39 o
   0  -5   1       16.83       15.97      0.46 o
   1  -5   1        4.77        3.52      0.27 o
   2  -5   1       29.14       27.41      0.56 o
   3  -5   1        4.77        4.57      0.29 o
   4  -5   1      112.77      115.87      1.89 o
   5  -5   1       12.14       11.59      0.50 o
   6  -5   1        3.26        4.15      0.30 o
  -5  -4   1       15.45       16.10      0.68 o
  -4  -4   1        0.72        0.56      0.19 o
  -3  -4   1       18.04       17.59      0.42 o
  -2  -4   1      300.69      294.19      3.32 o
  -1  -4   1      462.77      573.79      8.99 o
   0  -4   1        3.77        6.98      0.36 o
   1  -4   1       10.73        7.70      0.30 o
   2  -4   1       11.77        9.95      0.34 o
   3  -4   1        1.67        1.59      0.21 o
   4  -4   1        2.97        2.27      0.23 o
   5  -4   1       12.85       12.03      0.38 o
   6  -4   1        7.04        5.81      0.27 o
  -5  -3   1        6.90        6.82      0.34 o
  -4  -3   1       19.72       19.46      0.48 o
  -3  -3   1      203.07      221.11      3.88 o
  -2  -3   1      242.78      217.41      2.79 o
  -1  -3   1        2.19        3.31      0.22 o
   0  -3   1      833.68      863.37     13.62 o
   1  -3   1       72.93       89.95      1.77 o
   2  -3   1      137.91      118.92      1.55 o
   3  -3   1      180.62      183.00      2.24 o
   4  -3   1       25.97       23.61      0.55 o
   5  -3   1       76.03       74.05      1.21 o
   6  -3   1       40.85       51.90      1.30 o
   7  -3   1        0.13        0.32      0.25 o
  -6  -2   1        6.18        6.89      0.55 o
  -5  -2   1       11.33       10.72      0.38 o
  -4  -2   1        6.93        6.89      0.31 o
  -3  -2   1       80.57       80.06      1.21 o
  -2  -2   1      102.91       95.58      1.33 o
  -1  -2   1       47.58       42.50      0.72 o
   0  -2   1       87.39       70.46      1.38 o
   1  -2   1      108.61      106.21      1.41 o
   2  -2   1       59.69       66.22      0.93 o
   3  -2   1      166.40      163.94      2.11 o
   4  -2   1      295.21      357.55      6.13 o
   5  -2   1        3.48        2.94      0.18 o
   6  -2   1        0.09        0.10      0.18 o
   7  -2   1        5.11        5.32      0.38 o
  -6  -1   1        1.46        1.66      0.40 o
  -5  -1   1       13.74       14.87      0.63 o
  -4  -1   1       32.34       27.55      0.52 o
  -3  -1   1      236.60      260.28      3.09 o
  -2  -1   1      402.52      402.56      5.14 o
   1  -1   1       53.09       57.25      0.92 o
   2  -1   1      380.51      354.92      5.78 o
   3  -1   1        0.95        0.90      0.12 o
   4  -1   1       25.62       18.22      0.40 o
   5  -1   1       61.75       78.56      1.81 o
   6  -1   1        0.04        0.14      0.22 o
  -6   0   1       14.55       19.24      0.63 o
  -5   0   1        6.59        5.97      0.34 o
  -4   0   1       74.62       84.35      1.72 o
  -3   0   1       39.96       40.70      0.94 o
  -2   0   1     1243.93     1448.66     33.02 o
   1   0   1       10.32        9.83      0.64 o
   2   0   1      329.65      337.79      4.08 o
   3   0   1      201.87      229.73      4.15 o
   4   0   1       42.63       50.99      1.27 o
   5   0   1        1.09        1.25      0.27 o
   6   0   1        5.83        7.50      0.83 o
  -6   1   1       43.90       51.46      1.20 o
  -5   1   1       65.06       65.77      2.45 o
  -4   1   1        0.01        0.01      0.24 o
  -3   1   1        0.95        0.40      0.05 o
  -2   1   1      833.15      977.76     15.25 o
  -1   1   1      499.69      469.03      5.27 o
   2   1   1      788.70      819.76     10.46 o
   3   1   1        5.56        7.97      0.24 o
   4   1   1       21.60       18.98      0.41 o
   5   1   1        0.02        0.03      0.06 o
   6   1   1        6.48        7.10      0.55 o
  -7   2   1        3.74        6.04      0.60 o
  -6   2   1        4.79        4.61      0.30 o
  -5   2   1       19.63       24.84      0.87 o
  -4   2   1      153.89      146.36      1.94 o
  -3   2   1       31.18       31.05      0.53 o
  -2   2   1      192.15      209.69      3.60 o
  -1   2   1        9.71       14.21      0.32 o
   1   2   1      319.37      337.19      5.51 o
   2   2   1      683.89      656.28      8.20 o
   3   2   1       37.97       37.24      0.62 o
   4   2   1       23.55       19.83      0.45 o
   5   2   1       27.03       25.17      0.52 o
   6   2   1        4.25        5.80      0.59 o
  -7   3   1        2.53        3.58      0.28 o
  -6   3   1       13.57       15.63      0.65 o
  -5   3   1      110.91      124.13      2.07 o
  -4   3   1       54.14       54.65      0.84 o
  -3   3   1      374.09      381.29      4.62 o
  -2   3   1       53.46       43.78      0.95 o
  -1   3   1      161.29      151.98      2.02 o
   0   3   1      128.01      111.87      1.36 o
   1   3   1       14.82       12.46      0.31 o
   2   3   1        0.32        0.36      0.23 o
   3   3   1        0.61        0.35      0.22 o
   4   3   1       38.89       48.26      1.26 o
   5   3   1        2.25        2.10      0.24 o
  -6   4   1        1.05        0.64      0.13 o
  -5   4   1      206.27      242.65      3.55 o
  -4   4   1       23.35       21.95      0.49 o
  -3   4   1      182.76      184.46      2.24 o
  -2   4   1      297.45      301.77      3.61 o
  -1   4   1       18.09       11.02      0.33 o
   0   4   1       74.86       91.31      1.22 o
   1   4   1        7.64        6.98      0.33 o
   2   4   1        0.20        1.06      0.25 o
   3   4   1       61.13       62.41      1.02 o
   4   4   1        0.18        0.27      0.20 o
   5   4   1        0.98        0.96      0.33 o
  -6   5   1       23.69       22.63      0.44 o
  -5   5   1        4.58        3.43      0.24 o
  -4   5   1       29.76       27.39      0.59 o
  -3   5   1      153.26      159.22      2.12 o
  -2   5   1        2.30        1.79      0.23 o
  -1   5   1       36.49       38.26      0.85 o
   0   5   1       81.78       76.46      1.25 o
   1   5   1      156.16      161.59      2.62 o
   2   5   1        4.42        4.97      0.40 o
   3   5   1       24.13       24.18      0.61 o
   4   5   1        4.00        4.64      0.32 o
  -6   6   1        1.02        1.08      0.29 o
  -5   6   1       21.84       22.69      0.58 o
  -4   6   1        4.26        3.66      0.31 o
  -3   6   1        0.06        0.15      0.29 o
  -2   6   1       80.41       90.21      1.99 o
  -1   6   1        3.16        3.81      0.35 o
   0   6   1       29.78       26.92      0.73 o
   1   6   1        0.16        0.35      0.26 o
   2   6   1       51.01       55.06      1.65 o
   3   6   1        1.33        0.89      0.33 o
  -5   7   1        3.60        3.06      0.31 o
  -4   7   1        0.33        0.59      0.37 o
  -3   7   1      123.51      134.41      2.19 o
  -2   7   1        0.18        0.57      0.67 o
  -1   7   1        0.00        0.21      0.40 o
   0   7   1       30.87       28.81      0.79 o
   1   7   1        0.62        0.70      0.36 o
   2   7   1        4.69        4.13      0.40 o
   3   7   1        0.42        0.84      0.60 o
  -4   8   1        1.19        1.17      0.38 o
  -3   8   1        0.73        1.12      0.49 o
  -2   8   1       63.62       68.04      1.79 o
  -1   8   1        2.39        3.59      0.54 o
   0   8   1       10.47        9.27      0.42 o
   1   8   1        1.07        1.14      0.36 o
  -3   9   1        2.34        2.89      0.65 o
  -2   9   1        0.27        0.50      0.59 o
  -1   9   1        0.99        1.45      0.70 o
   1  -9   2        0.02        0.40      0.59 o
   2  -9   2        1.92        3.30      0.69 o
   3  -9   2        1.56        2.30      0.68 o
  -1  -8   2        2.10        2.52      0.50 o
   0  -8   2        1.26        1.44      0.42 o
   1  -8   2       10.69       11.14      0.72 o
   2  -8   2        5.47        5.91      0.63 o
   3  -8   2        2.30        2.35      0.54 o
   4  -8   2        0.04        0.28      0.39 o
  -3  -7   2        8.28       11.86      0.87 o
  -1  -7   2       10.51        9.61      0.64 o
   0  -7   2        0.76        1.27      0.35 o
   1  -7   2       15.03       16.81      0.89 o
   2  -7   2       21.40       24.64      0.95 o
   3  -7   2        0.85        0.51      0.52 o
   4  -7   2       16.03       14.42      0.53 o
   5  -7   2        0.30        0.56      0.46 o
  -4  -6   2        7.09        7.71      0.55 o
  -3  -6   2        0.45        0.83      0.34 o
  -2  -6   2       43.08       39.44      0.84 o
  -1  -6   2        7.90        8.41      0.46 o
   0  -6   2        0.65        0.70      0.28 o
   1  -6   2        9.53        9.97      0.40 o
   2  -6   2       63.97       56.52      0.98 o
   3  -6   2        1.75        2.41      0.44 o
   4  -6   2       25.09       25.31      0.68 o
   5  -6   2        0.07        0.44      0.32 o
   6  -6   2        7.19        7.50      0.46 o
  -4  -5   2        0.72        0.90      0.28 o
  -3  -5   2       54.22       57.07      1.12 o
  -2  -5   2       16.90       16.64      0.53 o
  -1  -5   2      201.83      227.05      3.45 o
   0  -5   2       88.59       79.72      1.22 o
   1  -5   2        2.70        2.67      0.26 o
   2  -5   2       30.07       32.04      0.73 o
   3  -5   2       90.64       97.06      1.65 o
   4  -5   2        9.64        8.23      0.41 o
   5  -5   2       37.40       34.68      0.86 o
   6  -5   2        7.78        9.05      0.40 o
  -5  -4   2       12.20       10.63      0.38 o
  -4  -4   2        9.03        8.23      0.29 o
  -3  -4   2      129.94      125.96      1.60 o
  -2  -4   2      330.15      291.80      4.09 o
  -1  -4   2        1.58        1.64      0.28 o
   0  -4   2      153.65      135.92      1.86 o
   1  -4   2        4.61        2.58      0.22 o
   2  -4   2       10.44        9.34      0.32 o
   3  -4   2      227.19      223.76      2.76 o
   4  -4   2      166.30      150.85      2.14 o
   5  -4   2        6.41        5.79      0.31 o
   6  -4   2        0.01        0.21      0.23 o
  -5  -3   2        4.27        3.64      0.29 o
  -4  -3   2        0.37        0.58      0.15 o
  -3  -3   2      204.14      196.72      2.44 o
  -2  -3   2        3.58        4.25      0.23 o
  -1  -3   2      742.55      758.21      8.26 o
   0  -3   2     1475.36     1848.71     39.39 o
   1  -3   2        6.05        4.84      0.22 o
   2  -3   2      389.53      380.54      4.38 o
   3  -3   2       12.96       14.82      0.38 o
   4  -3   2      456.28      555.74      9.06 o
   5  -3   2        0.15        0.36      0.18 o
   6  -3   2       13.88       13.08      0.33 o
  -6  -2   2       15.83       19.33      0.81 o
  -5  -2   2       21.04       16.01      0.38 o
  -4  -2   2        6.73        6.35      0.25 o
  -3  -2   2      116.21      111.33      1.50 o
  -2  -2   2      285.54      262.97      3.54 o
  -1  -2   2      233.64      208.61      3.50 o
   1  -2   2      157.93      174.79      2.24 o
   2  -2   2      137.67      128.59      1.64 o
   3  -2   2      203.31      241.86      4.41 o
   4  -2   2      485.87      523.53      7.70 o
   5  -2   2      100.18      100.36      1.57 o
   6  -2   2        7.41        8.63      0.48 o
   7  -2   2        5.66        7.78      0.98 o
  -6  -1   2       15.67       15.59      0.53 o
  -5  -1   2       30.78       32.49      1.07 o
  -4  -1   2        6.90        8.12      0.61 o
  -3  -1   2        7.40        8.19      0.19 o
  -2  -1   2      514.91      541.98      6.87 o
   1  -1   2      117.49       93.76      1.40 o
   2  -1   2      594.63      525.15      8.60 o
   3  -1   2       29.82       35.01      0.69 o
   4  -1   2      298.56      331.53      6.12 o
   5  -1   2      148.39      165.38      2.91 o
   6  -1   2        0.02        0.39      0.23 o
  -6   0   2       33.86       40.23      1.21 o
  -5   0   2       19.59       20.47      0.59 o
  -4   0   2       88.24       96.58      2.10 o
  -3   0   2       78.74      107.99      2.11 o
  -2   0   2     1224.84     1443.83     32.28 o
  -1   0   2       12.16        9.84      0.41 o
   1   0   2      704.94      645.91      7.47 o
   2   0   2        5.46        3.81      0.19 o
   3   0   2       80.56       66.76      0.99 o
   4   0   2      197.70      206.45      2.56 o
   5   0   2       64.99       76.54      1.70 o
   6   0   2       18.94       22.86      0.98 o
  -6   1   2        0.06        0.11      0.15 o
  -5   1   2      126.43      140.98      2.64 o
  -4   1   2        5.58        6.89      0.27 o
  -3   1   2       11.70       16.78      0.48 o
  -2   1   2      155.10      146.10      2.00 o
   1   1   2      559.83      543.51      6.03 o
   2   1   2       23.45       20.52      0.42 o
   3   1   2       31.79       39.38      0.66 o
   4   1   2      154.78      148.33      1.98 o
   5   1   2        2.37        2.24      0.16 o
   6   1   2        0.24        0.21      0.34 o
  -7   2   2        1.48        2.09      0.18 o
  -6   2   2       25.98       31.65      0.74 o
  -5   2   2        0.69        0.81      0.14 o
  -4   2   2      172.21      164.12      2.60 o
  -3   2   2      123.42      124.02      1.54 o
  -2   2   2      230.38      228.47      2.61 o
  -1   2   2       38.38       31.44      0.68 o
   0   2   2     1120.45     1133.69     13.98 o
   1   2   2       55.06       51.31      0.79 o
   2   2   2      351.21      335.98      4.48 o
   3   2   2       28.65       31.89      0.54 o
   4   2   2       36.18       31.68      0.56 o
   5   2   2       48.45       46.57      0.82 o
   6   2   2        0.38        1.08      0.48 o
  -7   3   2        2.99        3.02      0.36 o
  -6   3   2       49.89       60.00      1.20 o
  -5   3   2      137.67      156.14      2.21 o
  -4   3   2        3.40        3.15      0.16 o
  -3   3   2       84.42       84.04      1.12 o
  -2   3   2       40.27       42.59      0.69 o
  -1   3   2      296.36      279.26      3.27 o
   0   3   2      745.52      757.23      8.43 o
   1   3   2        6.14        3.88      0.21 o
   2   3   2        0.01        0.83      0.22 o
   3   3   2       13.23       11.91      0.34 o
   4   3   2       59.24       60.93      0.90 o
   5   3   2        2.86        2.57      0.27 o
  -6   4   2       15.15       14.67      0.36 o
  -5   4   2        7.90        7.91      0.25 o
  -4   4   2       16.41       13.78      0.37 o
  -3   4   2      407.33      365.29      5.88 o
  -2   4   2      251.28      231.82      2.78 o
  -1   4   2       24.76       19.95      0.44 o
   0   4   2        4.08        5.49      0.27 o
   1   4   2       86.52       81.52      1.14 o
   2   4   2        0.41        0.80      0.28 o
   3   4   2        2.77        2.89      0.27 o
   4   4   2        0.54        0.45      0.21 o
   5   4   2        1.77        1.05      0.28 o
  -6   5   2        2.54        2.31      0.24 o
  -5   5   2       21.27       18.41      0.45 o
  -4   5   2        8.61        6.92      0.28 o
  -3   5   2      108.93      115.21      1.56 o
  -2   5   2        6.30        5.78      0.28 o
  -1   5   2       29.04       35.93      0.68 o
   0   5   2        7.97        5.79      0.32 o
   1   5   2      106.23      105.07      2.04 o
   2   5   2       34.04       33.57      0.77 o
   3   5   2        2.68        2.28      0.33 o
   4   5   2        2.96        2.57      0.34 o
  -6   6   2        0.51        0.53      0.22 o
  -5   6   2       10.11        9.32      0.40 o
  -4   6   2       12.24       11.29      0.39 o
  -3   6   2        4.60        4.07      0.32 o
  -2   6   2       87.84       88.99      1.54 o
  -1   6   2       12.96       10.94      0.40 o
   0   6   2        1.72        1.50      0.39 o
   1   6   2        3.26        2.70      0.37 o
   2   6   2       44.89       42.56      0.82 o
   3   6   2        6.51        6.56      0.42 o
  -5   7   2        3.16        3.12      0.41 o
  -4   7   2        0.55        0.58      0.30 o
  -3   7   2        2.46        2.21      0.34 o
  -2   7   2        1.18        0.34      0.33 o
  -1   7   2        8.17        8.98      0.59 o
   0   7   2       11.52       11.78      0.47 o
   1   7   2        0.43        0.19      0.30 o
   2   7   2        4.88        4.47      0.42 o
  -4   8   2        0.04        0.38      0.39 o
  -3   8   2       20.68       18.50      0.73 o
  -2   8   2       73.75       74.16      1.48 o
  -1   8   2        0.29        0.26      0.49 o
   0   8   2        0.95        1.19      0.37 o
   1   8   2        3.44        3.10      0.40 o
  -2   9   2        0.53        0.41      0.48 o
  -1   9   2        6.63        8.09      0.98 o
   1  -9   3        0.67        0.70      0.59 o
   2  -9   3        2.56        2.91      0.71 o
   3  -9   3        1.28        1.55      0.65 o
  -1  -8   3        8.93        8.15      0.74 o
   0  -8   3        0.50        0.27      0.56 o
   1  -8   3        8.42        8.79      0.72 o
   2  -8   3       14.94       16.85      0.90 o
   3  -8   3        9.71        9.55      0.55 o
   4  -8   3        0.37        0.78      0.45 o
  -3  -7   3        1.61        1.72      0.45 o
  -2  -7   3        5.25        5.92      0.58 o
  -1  -7   3        0.47        0.41      0.34 o
   0  -7   3       12.45       13.34      0.57 o
   1  -7   3       53.55       59.12      1.58 o
   2  -7   3      208.61      219.49      2.77 o
   3  -7   3        0.13        0.28      0.36 o
   4  -7   3       23.74       24.33      0.81 o
   5  -7   3        1.52        1.07      0.31 o
  -4  -6   3        2.07        2.12      0.31 o
  -3  -6   3        0.02        0.18      0.29 o
  -2  -6   3        0.79        0.74      0.38 o
  -1  -6   3       13.84       16.52      0.74 o
   0  -6   3        1.21        2.01      0.35 o
   1  -6   3       20.86       20.88      0.66 o
   2  -6   3        7.11        6.28      0.35 o
   3  -6   3       19.25       18.94      0.64 o
   4  -6   3       10.50       11.20      0.50 o
   5  -6   3        2.31        1.47      0.27 o
   6  -6   3        2.66        2.09      0.33 o
  -4  -5   3        3.67        3.14      0.26 o
  -3  -5   3       56.45       57.37      1.03 o
  -2  -5   3       10.96       10.62      0.49 o
  -1  -5   3        6.28        7.22      0.60 o
   0  -5   3       84.40       76.31      1.49 o
   1  -5   3       29.19       30.16      0.61 o
   2  -5   3       32.98       34.62      0.75 o
   3  -5   3       80.12       82.45      1.29 o
   4  -5   3       64.15       62.45      1.17 o
   5  -5   3        9.73        8.69      0.38 o
   6  -5   3       10.95       11.46      0.43 o
  -5  -4   3        4.17        3.79      0.28 o
  -4  -4   3       14.96       13.76      0.37 o
  -3  -4   3        6.88        5.56      0.38 o
  -2  -4   3       48.28       51.04      1.25 o
  -1  -4   3       87.77      120.95      2.21 o
   0  -4   3      261.82      264.53      3.19 o
   1  -4   3       95.94       92.27      1.92 o
   2  -4   3      127.07      116.36      1.65 o
   3  -4   3       19.57       15.16      0.42 o
   4  -4   3       90.16       85.27      1.32 o
   5  -4   3        7.85        8.40      0.35 o
   6  -4   3        1.99        1.62      0.25 o
  -5  -3   3        3.62        2.52      0.20 o
  -4  -3   3        0.94        1.14      0.16 o
  -3  -3   3        1.25        0.92      0.16 o
  -2  -3   3       10.86        8.88      0.27 o
  -1  -3   3      268.08      362.75      6.28 o
   0  -3   3       74.64       71.95      1.48 o
   1  -3   3        4.29        4.55      0.25 o
   2  -3   3     2098.05     2967.59     43.83 o
   3  -3   3       89.66       97.15      1.60 o
   4  -3   3       12.12       10.38      0.39 o
   5  -3   3      129.86      151.38      2.57 o
   6  -3   3       14.49       14.68      0.38 o
  -6  -2   3        9.53       10.58      0.52 o
  -5  -2   3       14.47       14.93      0.62 o
  -4  -2   3       12.57       12.02      0.30 o
  -3  -2   3       51.84       45.16      0.66 o
  -2  -2   3      124.05      144.68      1.87 o
  -1  -2   3      232.65      235.73      2.90 o
   0  -2   3     1027.82     1068.81     11.75 o
   1  -2   3       96.25      102.48      1.41 o
   2  -2   3       17.64       15.21      0.36 o
   3  -2   3       77.59       80.11      1.19 o
   4  -2   3       94.23       99.77      1.49 o
   5  -2   3      187.95      201.78      3.43 o
   6  -2   3        1.42        1.59      0.26 o
  -6  -1   3        0.02        0.14      0.27 o
  -5  -1   3       59.60       68.46      1.70 o
  -4  -1   3       15.79       19.56      0.58 o
  -3  -1   3        9.47        8.05      0.17 o
  -2  -1   3      614.84      699.82     10.92 o
  -1  -1   3      406.01      387.56      4.51 o
   0  -1   3      208.54      194.14      3.71 o
   1  -1   3       24.41       18.70      0.46 o
   2  -1   3      850.96      936.21     10.81 o
   3  -1   3       31.54       26.03      0.59 o
   4  -1   3        0.01        0.37      0.25 o
   5  -1   3       81.68       87.57      1.83 o
   6  -1   3        0.00        0.15      0.25 o
  -6   0   3        1.79        1.82      0.24 o
  -5   0   3        9.37        9.36      0.37 o
  -4   0   3      127.38      150.54      2.72 o
  -3   0   3        1.02        0.39      0.14 o
  -2   0   3      455.62      451.92      5.76 o
  -1   0   3     7484.47     7099.54    146.94 o
   1   0   3      345.56      303.95      4.01 o
   2   0   3      360.12      431.82      7.80 o
   3   0   3       15.39       21.93      0.47 o
   4   0   3       95.54       83.53      1.66 o
   5   0   3       16.44       17.01      0.61 o
   6   0   3       36.78       42.61      1.07 o
  -6   1   3        8.60        8.29      0.33 o
  -5   1   3       90.38      104.17      2.00 o
  -4   1   3        1.08        1.54      0.14 o
  -3   1   3       32.40       32.35      0.66 o
  -2   1   3       37.58       38.25      0.53 o
  -1   1   3     2033.46     2333.23     51.50 o
   0   1   3       58.73       65.41      0.92 o
   1   1   3      698.08      691.04      7.87 o
   2   1   3      329.68      361.55      4.22 o
   3   1   3        2.04        3.91      0.19 o
   4   1   3       53.08       50.48      1.01 o
   5   1   3       29.91       29.82      0.64 o
   6   1   3        0.61        0.70      0.37 o
  -6   2   3       19.46       20.35      0.68 o
  -5   2   3        6.85        7.78      0.28 o
  -4   2   3      119.02      121.66      1.60 o
  -3   2   3      133.67      151.73      3.02 o
  -2   2   3      423.51      427.19      4.84 o
  -1   2   3        1.32        1.23      0.12 o
   0   2   3      685.03      720.92      8.02 o
   1   2   3        0.00        0.37      0.16 o
   2   2   3      161.92      162.29      1.96 o
   3   2   3        2.84        2.04      0.17 o
   4   2   3        0.00        0.25      0.26 o
   5   2   3       37.25       35.46      0.69 o
   6   2   3        0.66        0.70      0.17 o
  -6   3   3        0.56        0.17      0.11 o
  -5   3   3       84.19       93.84      1.31 o
  -4   3   3       39.52       39.26      0.62 o
  -3   3   3      129.98      141.62      2.63 o
  -2   3   3       71.33       88.91      1.99 o
  -1   3   3        1.41        1.44      0.17 o
   0   3   3      537.01      501.09      6.68 o
   1   3   3       86.79       76.64      1.05 o
   2   3   3       19.93       19.61      0.42 o
   3   3   3       25.32       27.39      0.60 o
   4   3   3       28.44       28.34      0.62 o
   5   3   3        1.87        1.79      0.25 o
  -6   4   3        2.74        3.02      0.19 o
  -5   4   3        6.06        6.26      0.25 o
  -4   4   3        6.75        5.07      0.20 o
  -3   4   3       82.62      107.72      2.12 o
  -2   4   3       95.62      103.74      1.39 o
  -1   4   3      421.62      449.67      5.18 o
   0   4   3       70.74       79.72      1.07 o
   1   4   3      118.64      128.12      1.69 o
   2   4   3      197.13      205.72      2.47 o
   3   4   3        9.07        6.69      0.32 o
   4   4   3        2.23        3.13      0.30 o
   5   4   3        4.89        4.35      0.36 o
  -6   5   3        1.61        1.46      0.19 o
  -5   5   3       11.05       10.65      0.34 o
  -4   5   3        0.10        0.23      0.21 o
  -3   5   3       30.06       29.62      0.56 o
  -2   5   3        0.37        0.19      0.19 o
  -1   5   3        6.23        7.95      0.31 o
   0   5   3       13.14       11.80      0.40 o
   1   5   3       37.97       37.15      0.69 o
   2   5   3      177.40      168.38      2.13 o
   3   5   3       10.79        9.66      0.39 o
   4   5   3        7.10        6.17      0.40 o
  -6   6   3        0.04        0.25      0.26 o
  -5   6   3       14.07       12.12      0.38 o
  -4   6   3       13.45       11.83      0.38 o
  -3   6   3        0.18        0.46      0.23 o
  -2   6   3        3.84        5.45      0.32 o
  -1   6   3       13.52       12.82      0.43 o
   0   6   3        0.14        0.42      0.42 o
   1   6   3        6.08        6.85      0.45 o
   2   6   3       32.64       32.41      0.72 o
   3   6   3        1.15        0.64      0.32 o
  -5   7   3        0.09        0.24      0.31 o
  -4   7   3       18.83       18.10      0.55 o
  -3   7   3        0.81        1.52      0.36 o
  -2   7   3        4.26        3.69      0.39 o
  -1   7   3        8.69        9.18      0.42 o
   0   7   3        2.75        2.76      0.32 o
   1   7   3        1.44        1.46      0.33 o
   2   7   3        2.02        1.83      0.37 o
  -4   8   3        0.47        0.57      0.31 o
  -3   8   3        6.26        7.21      0.53 o
  -2   8   3        0.24        6.05      1.21 o
  -1   8   3        3.45        3.07      0.38 o
   0   8   3        0.24        0.54      0.37 o
   1   8   3        4.31        4.05      0.39 o
  -2   9   3        0.01        0.66      0.56 o
  -1   9   3        0.37        0.78      0.72 o
   1  -9   4        4.85        6.79      0.81 o
   2  -9   4        0.23        0.24      0.67 o
   3  -9   4        1.69        1.46      0.62 o
  -1  -8   4       11.38       11.27      0.79 o
   0  -8   4        3.07        2.70      0.56 o
   1  -8   4        1.75        2.15      0.45 o
   2  -8   4       17.27       20.55      1.05 o
   3  -8   4        1.60        1.93      0.47 o
   4  -8   4        0.83        0.82      0.58 o
  -3  -7   4        4.77        3.95      0.44 o
  -2  -7   4        0.81        0.94      0.59 o
  -1  -7   4        0.01        0.24      0.40 o
   0  -7   4       53.20       51.34      1.14 o
   1  -7   4      137.49      148.60      3.13 o
   2  -7   4      152.64      168.72      2.76 o
   3  -7   4       16.07       16.31      0.66 o
   4  -7   4       43.18       41.36      0.96 o
   5  -7   4        0.69        0.29      0.32 o
  -4  -6   4        0.02        0.27      0.30 o
  -3  -6   4        0.11        0.10      0.41 o
  -2  -6   4       38.41       37.85      0.84 o
  -1  -6   4       48.01       50.35      1.29 o
   0  -6   4       13.56       16.32      0.79 o
   1  -6   4       26.14       28.63      0.93 o
   2  -6   4      211.36      213.86      2.64 o
   3  -6   4      308.58      343.44      6.02 o
   4  -6   4       87.64       85.25      1.63 o
   5  -6   4        5.16        5.62      0.37 o
   6  -6   4        2.16        1.97      0.38 o
  -4  -5   4        3.73        3.55      0.22 o
  -3  -5   4      100.22       98.06      1.64 o
  -2  -5   4       26.49       27.17      0.70 o
  -1  -5   4        5.39        6.37      0.39 o
   0  -5   4       30.74       25.31      0.56 o
   1  -5   4       69.63       66.53      1.03 o
   2  -5   4      206.39      200.33      2.92 o
   3  -5   4      132.28      131.75      1.90 o
   4  -5   4        0.02        0.19      0.27 o
   5  -5   4       11.89       10.71      0.43 o
   6  -5   4       17.65       18.08      0.53 o
  -5  -4   4        3.41        3.84      0.32 o
  -4  -4   4        0.57        0.78      0.19 o
  -3  -4   4       35.38       35.77      0.62 o
  -2  -4   4      694.14      791.54     10.00 o
  -1  -4   4        0.41        0.47      0.32 o
   0  -4   4       64.54       64.15      1.31 o
   1  -4   4       71.57       72.59      1.03 o
   2  -4   4      299.62      335.42      5.57 o
   3  -4   4      262.76      283.91      5.00 o
   4  -4   4      138.97      132.66      1.89 o
   5  -4   4       32.56       33.22      0.76 o
   6  -4   4        0.39        0.30      0.18 o
  -5  -3   4        8.00        7.11      0.53 o
  -4  -3   4       44.04       50.40      1.16 o
  -3  -3   4        1.09        1.18      0.19 o
  -2  -3   4       46.16       46.32      0.73 o
  -1  -3   4      739.05      780.85      8.56 o
   0  -3   4       53.10       71.71      1.01 o
   1  -3   4       12.39       15.37      0.41 o
   3  -3   4      150.16      132.98      1.77 o
   4  -3   4       62.27       65.20      1.09 o
   5  -3   4      133.31      153.02      2.60 o
   6  -3   4       35.51       38.36      0.75 o
  -6  -2   4       11.75       16.75      0.72 o
  -5  -2   4        9.81       11.91      0.76 o
  -4  -2   4       45.26       46.36      0.77 o
  -3  -2   4       26.65       26.15      0.72 o
  -2  -2   4      430.44      431.33      4.87 o
  -1  -2   4        0.21        0.38      0.18 o
   0  -2   4      134.93      135.25      1.91 o
   1  -2   4       52.35       45.97      0.71 o
   2  -2   4       73.40       86.08      1.30 o
   3  -2   4     2069.13     2321.44     29.34 o
   4  -2   4      266.55      265.58      3.45 o
   5  -2   4       27.70       28.12      0.62 o
   6  -2   4        3.09        2.28      0.14 o
  -6  -1   4        2.67        2.57      0.33 o
  -5  -1   4       77.08      108.52      3.23 o
  -4  -1   4       18.76       20.39      0.57 o
  -3  -1   4      217.51      236.77      2.70 o
  -2  -1   4      644.72      668.07     10.12 o
  -1  -1   4      281.08      299.01      3.61 o
   0  -1   4      188.63      180.67      2.46 o
   1  -1   4        0.26        0.21      0.20 o
   2  -1   4      755.65      807.54      9.92 o
   3  -1   4      303.67      274.70      3.81 o
   4  -1   4      168.11      153.89      2.14 o
   5  -1   4       29.12       27.78      0.54 o
   6  -1   4        0.19        1.02      0.30 o
  -6   0   4        0.88        1.07      0.21 o
  -5   0   4        0.45        0.41      0.27 o
  -4   0   4       68.10       73.35      1.60 o
  -3   0   4      550.07      796.47     19.98 o
   0   0   4      550.84      447.89      9.84 o
   1   0   4      439.99      430.90      5.65 o
   2   0   4      349.21      378.40      7.00 o
   3   0   4      239.37      223.97      3.74 o
   4   0   4      103.11      105.65      1.72 o
   5   0   4        0.91        1.08      0.12 o
   6   0   4       33.17       40.10      1.18 o
  -6   1   4        0.00        0.08      0.10 o
  -4   1   4        2.56        2.62      0.14 o
  -3   1   4      254.99      377.40      8.82 o
  -2   1   4        1.19        0.65      0.14 o
  -1   1   4     2713.82     3150.70     66.17 o
   1   1   4     1376.71     1493.49     19.57 o
   2   1   4       40.25       53.05      0.95 o
   3   1   4        3.19        3.31      0.19 o
   4   1   4       91.14      101.30      1.67 o
   5   1   4       38.18       37.60      0.79 o
   6   1   4        0.06        0.09      0.14 o
  -5   2   4       20.98       24.26      1.05 o
  -4   2   4       30.74       36.22      0.62 o
  -3   2   4       68.12       70.23      0.94 o
  -2   2   4       12.07        8.24      0.19 o
  -1   2   4      243.92      250.79      2.94 o
   0   2   4        7.19        7.67      0.26 o
   1   2   4        6.47        6.42      0.23 o
   2   2   4      540.85      552.48      6.41 o
   3   2   4       13.27        9.22      0.30 o
   4   2   4        1.63        1.65      0.21 o
   5   2   4       20.93       19.99      0.50 o
   6   2   4        5.87        5.90      0.31 o
  -6   3   4        0.22        0.06      0.10 o
  -5   3   4      100.14      117.91      1.55 o
  -4   3   4       21.72       23.02      0.48 o
  -3   3   4      210.54      174.70      2.86 o
  -2   3   4       28.81       30.09      0.49 o
  -1   3   4      131.97      124.17      1.59 o
   0   3   4      302.36      292.41      3.45 o
   1   3   4       87.35       81.41      1.10 o
   2   3   4        0.03        0.28      0.17 o
   3   3   4       20.66       20.46      0.51 o
   4   3   4       45.86       46.18      0.84 o
   5   3   4        0.10        0.11      0.31 o
  -6   4   4       25.48       27.04      0.63 o
  -5   4   4        0.24        0.34      0.13 o
  -4   4   4       33.84       42.06      1.07 o
  -3   4   4        4.09        4.38      0.23 o
  -2   4   4       86.60       64.21      0.90 o
  -1   4   4      558.83      566.59      8.78 o
   0   4   4        1.90        2.00      0.22 o
   1   4   4        2.97        3.61      0.29 o
   2   4   4      325.03      324.48      3.86 o
   3   4   4        0.98        0.61      0.22 o
   4   4   4        0.58        0.66      0.24 o
   5   4   4        9.76       10.98      0.50 o
  -6   5   4        0.34        0.30      0.17 o
  -5   5   4        0.27        0.51      0.23 o
  -4   5   4        9.78       10.07      0.30 o
  -3   5   4       43.96       40.93      0.72 o
  -2   5   4        1.06        1.49      0.22 o
  -1   5   4        0.48        0.94      0.24 o
   0   5   4      295.49      343.97      5.74 o
   1   5   4       36.17       34.95      0.70 o
   2   5   4      169.82      180.55      2.36 o
   3   5   4        6.18        5.66      0.46 o
   4   5   4       11.84       11.71      0.50 o
  -6   6   4        0.02        0.22      0.20 o
  -5   6   4       13.22       12.12      0.37 o
  -4   6   4        0.16        0.18      0.26 o
  -3   6   4        2.56        2.47      0.26 o
  -2   6   4       46.85       40.72      0.81 o
  -1   6   4        4.67        4.42      0.31 o
   0   6   4        0.53        0.97      0.26 o
   1   6   4        4.90        5.23      0.32 o
   2   6   4       35.37       34.72      0.78 o
   3   6   4       15.93       14.05      0.52 o
  -5   7   4        0.00        0.40      0.33 o
  -4   7   4       20.01       19.13      0.54 o
  -3   7   4       47.15       44.42      1.02 o
  -2   7   4        2.23        2.43      0.32 o
  -1   7   4       13.39       13.04      0.50 o
   0   7   4        1.38        1.91      0.35 o
   1   7   4        1.65        1.50      0.37 o
   2   7   4        7.49        7.75      0.54 o
  -4   8   4        0.00        0.39      0.32 o
  -3   8   4       25.11       23.38      0.71 o
  -2   8   4       14.24       15.25      0.54 o
  -1   8   4        1.31        1.20      0.47 o
   0   8   4        1.68        2.18      0.37 o
   1   8   4        0.47        0.92      0.42 o
   1  -9   5        5.81        8.76      0.84 o
   2  -9   5        2.42        2.38      0.55 o
   3  -9   5        0.23        1.20      0.76 o
  -1  -8   5        4.83        5.01      0.58 o
   0  -8   5        1.93        1.88      0.49 o
   1  -8   5        0.25        0.49      0.72 o
   2  -8   5        5.46        5.40      0.66 o
   3  -8   5       18.62       19.55      0.90 o
   4  -8   5        0.89        0.97      0.43 o
  -3  -7   5        1.84        3.30      0.68 o
  -2  -7   5        0.01        0.43      0.42 o
  -1  -7   5       11.50        8.44      0.64 o
   0  -7   5       59.04       55.77      1.26 o
   1  -7   5       22.85       21.29      0.72 o
   2  -7   5       43.00       43.68      1.32 o
   3  -7   5        7.21        6.78      0.65 o
   4  -7   5       32.31       29.67      0.87 o
   5  -7   5        0.01        0.33      0.34 o
  -4  -6   5        0.01        0.18      0.45 o
  -3  -6   5        1.16        1.10      0.30 o
  -2  -6   5        0.08        0.53      0.37 o
  -1  -6   5       53.97       54.49      1.13 o
   0  -6   5        4.14        3.97      0.50 o
   1  -6   5        1.17        1.73      0.38 o
   2  -6   5      496.45      583.00      7.72 o
   3  -6   5        0.08        0.51      0.41 o
   4  -6   5       10.44       10.62      0.54 o
   5  -6   5       26.50       25.11      0.69 o
   6  -6   5        2.00        1.18      0.31 o
  -4  -5   5        9.75       11.16      0.41 o
  -3  -5   5        4.17        4.50      0.36 o
  -2  -5   5       33.89       34.21      0.79 o
  -1  -5   5       15.61       17.02      0.51 o
   0  -5   5       35.31       31.85      0.64 o
   1  -5   5       49.08       46.26      0.85 o
   2  -5   5        0.01        1.08      0.46 o
   3  -5   5       18.50       18.11      0.51 o
   4  -5   5        0.01        0.37      0.30 o
   5  -5   5       18.80       18.44      0.58 o
   6  -5   5       25.44       25.32      0.65 o
  -5  -4   5        3.49        3.88      0.32 o
  -4  -4   5       27.12       27.00      0.65 o
  -3  -4   5       32.37       32.09      0.57 o
  -2  -4   5       31.96       28.62      0.55 o
  -1  -4   5        9.74       10.03      0.32 o
   0  -4   5        5.97        6.51      0.29 o
   1  -4   5       30.32       30.07      0.60 o
   2  -4   5        2.79        2.83      0.29 o
   3  -4   5      103.74      107.81      1.58 o
   4  -4   5       95.37       95.95      1.48 o
   5  -4   5        2.94        3.79      0.34 o
   6  -4   5        0.11        0.18      0.25 o
  -5  -3   5        6.43        6.21      0.27 o
  -4  -3   5       88.74       96.69      1.57 o
  -3  -3   5        5.95        6.45      0.29 o
  -2  -3   5       15.06       15.19      0.35 o
   0  -3   5        0.05        1.39      0.21 o
   1  -3   5        8.08        8.25      0.30 o
   2  -3   5      192.96      227.68      2.75 o
   3  -3   5       14.17       15.91      0.42 o
   4  -3   5       50.14       53.22      1.00 o
   5  -3   5        9.20       10.84      0.43 o
   6  -3   5       30.23       30.61      0.66 o
  -6  -2   5       12.56       15.12      0.63 o
  -5  -2   5        9.13        9.66      0.40 o
  -4  -2   5       34.28       33.24      0.56 o
  -3  -2   5      135.35      137.58      1.75 o
  -2  -2   5       40.08       40.93      0.71 o
  -1  -2   5      100.72       98.14      1.21 o
   0  -2   5      677.43      717.00      7.81 o
   1  -2   5      175.81      178.92      2.19 o
   2  -2   5      119.01      129.00      1.77 o
   3  -2   5      142.35      152.73      2.08 o
   4  -2   5       73.87       70.51      1.22 o
   5  -2   5       34.40       35.61      0.78 o
   6  -2   5        4.01        3.19      0.20 o
  -6  -1   5        1.32        1.04      0.21 o
  -5  -1   5       53.20       61.24      1.42 o
  -4  -1   5       13.41       14.30      0.46 o
  -3  -1   5       59.67       57.28      0.99 o
  -2  -1   5      531.29      514.27      5.67 o
  -1  -1   5      452.38      434.34      4.79 o
   0  -1   5      211.07      195.21      2.98 o
   1  -1   5       23.78       29.34      0.71 o
   2  -1   5       46.61       63.13      1.11 o
   3  -1   5        4.65        3.98      0.29 o
   4  -1   5      275.23      299.19      5.63 o
   5  -1   5       21.40       27.87      1.57 o
   6  -1   5        1.98        2.11      0.17 o
  -6   0   5        5.04        5.99      0.60 o
  -5   0   5        1.21        1.09      0.21 o
  -4   0   5        0.22        0.02      0.12 o
  -3   0   5      564.14     1233.94     27.31 o
  -2   0   5       24.29       16.63      0.40 o
  -1   0   5        1.98        2.29      0.22 o
   0   0   5      653.07      728.89     11.11 o
   1   0   5      438.63      427.93      5.50 o
   2   0   5      188.39      177.99      2.41 o
   3   0   5        0.37        0.36      0.19 o
   4   0   5       71.22       66.00      1.14 o
   5   0   5       18.56       17.25      0.38 o
   6   0   5       18.40       18.88      0.44 o
  -3   1   5      324.58      315.20      7.11 o
  -2   1   5       77.83       56.69      1.56 o
   1   1   5      236.32      213.35      2.78 o
   2   1   5      245.15      254.32      3.79 o
   3   1   5        5.94        5.88      0.24 o
   4   1   5       50.75       55.60      1.00 o
   5   1   5        6.09        6.03      0.28 o
   6   1   5        0.00        0.10      0.10 o
  -3   2   5       67.87       63.87      0.88 o
  -2   2   5      140.09      153.08      2.63 o
  -1   2   5      472.58      528.62      8.22 o
   0   2   5      294.99      304.08      3.60 o
   1   2   5       15.09       12.64      0.42 o
   2   2   5      676.25      635.60     10.40 o
   3   2   5       24.75       19.11      0.46 o
   4   2   5        0.02        0.11      0.20 o
   5   2   5        2.47        3.55      0.34 o
   6   2   5        9.66        9.68      0.40 o
  -5   3   5       85.79      157.92      3.91 o
  -4   3   5        9.76       10.56      0.26 o
  -3   3   5       30.94       41.98      0.65 o
  -2   3   5        9.21        9.75      0.27 o
  -1   3   5       26.09       26.22      0.47 o
   0   3   5      146.05      146.13      1.70 o
   1   3   5      174.15      174.85      2.20 o
   2   3   5        0.01        0.27      0.19 o
   3   3   5       15.26       14.57      0.46 o
   4   3   5       62.07       58.72      1.17 o
   5   3   5        0.12        0.30      0.41 o
  -6   4   5        5.71        4.87      0.18 o
  -5   4   5        7.29        8.10      0.29 o
  -4   4   5      139.02      152.15      2.31 o
  -3   4   5        8.03        8.13      0.27 o
  -2   4   5       13.71       14.06      0.34 o
  -1   4   5       47.08       42.00      0.71 o
   0   4   5       18.09       24.20      0.46 o
   1   4   5       15.11       17.22      0.49 o
   2   4   5       33.74       32.41      0.70 o
   3   4   5       12.61       12.95      0.44 o
   4   4   5        0.32        0.56      0.30 o
   5   4   5        9.99       10.17      0.50 o
  -6   5   5        5.35        5.16      0.28 o
  -5   5   5        0.16        0.24      0.15 o
  -4   5   5       17.91       16.66      0.43 o
  -3   5   5        8.74       10.20      0.32 o
  -2   5   5        0.03        0.21      0.20 o
  -1   5   5       48.95       54.06      0.94 o
   0   5   5      369.95      406.73      4.80 o
   1   5   5       25.35       24.51      0.51 o
   2   5   5       10.31       11.73      0.48 o
   3   5   5       14.52       14.13      0.48 o
   4   5   5        8.73        8.37      0.45 o
  -6   6   5        0.86        1.04      0.20 o
  -5   6   5       14.14       13.88      0.37 o
  -4   6   5        0.49        0.67      0.22 o
  -3   6   5        9.60        9.00      0.36 o
  -2   6   5       12.04       13.84      0.43 o
  -1   6   5        3.98        3.76      0.36 o
   0   6   5        0.28        0.36      0.28 o
   1   6   5       12.00       11.29      0.46 o
   2   6   5       21.44       20.85      0.63 o
   3   6   5        3.21        3.42      0.46 o
  -5   7   5        0.62        0.52      0.31 o
  -4   7   5        1.07        1.15      0.29 o
  -3   7   5        0.92        0.84      0.40 o
  -2   7   5        5.13        5.91      0.45 o
  -1   7   5        8.08        8.19      0.48 o
   0   7   5        1.95        2.29      0.33 o
   1   7   5        4.06        3.22      0.38 o
   2   7   5        0.44        1.30      0.69 o
  -4   8   5        9.45        9.12      0.56 o
  -3   8   5       38.75       38.69      0.89 o
  -2   8   5        0.27        2.52      0.71 o
  -1   8   5        1.21        1.35      0.36 o
   0   8   5        5.89        5.56      0.43 o
   1   8   5        0.00        0.17      0.45 o
   1  -9   6        8.29       11.47      0.63 o
   2  -9   6        2.79        2.73      0.56 o
  -1  -8   6        3.42        4.24      0.56 o
   0  -8   6        0.21        0.36      0.42 o
   1  -8   6        9.15       10.54      0.80 o
   2  -8   6       16.66       15.04      0.67 o
   3  -8   6        4.57        4.45      0.50 o
   4  -8   6        2.65        2.49      0.42 o
  -3  -7   6       17.97       19.06      0.47 o
  -2  -7   6        0.01        0.27      0.43 o
  -1  -7   6        6.51        5.76      0.59 o
   0  -7   6       31.12       33.12      0.97 o
   1  -7   6        6.69        7.32      0.63 o
   2  -7   6       47.71       50.43      1.16 o
   3  -7   6        0.90        0.87      0.33 o
   4  -7   6       14.94       14.89      0.63 o
   5  -7   6        0.00        0.31      0.40 o
  -3  -6   6        4.29        5.23      0.38 o
  -2  -6   6       10.14       10.39      0.61 o
  -1  -6   6       18.20       22.01      0.66 o
   0  -6   6        4.97        4.02      0.38 o
   1  -6   6        5.99        5.83      0.40 o
   2  -6   6      250.41      260.04      3.32 o
   3  -6   6        4.28        4.52      0.37 o
   4  -6   6        8.88        6.03      0.38 o
   5  -6   6       17.39       18.36      0.90 o
   6  -6   6        0.01        0.56      0.39 o
  -4  -5   6       19.66       20.24      0.58 o
  -3  -5   6       71.02       72.12      1.11 o
  -2  -5   6        8.90        7.88      0.35 o
  -1  -5   6       14.18       16.01      0.56 o
   0  -5   6       54.02       54.29      1.27 o
   1  -5   6       89.21       89.96      1.27 o
   2  -5   6      549.13      544.46      6.26 o
   3  -5   6      152.48      156.68      2.30 o
   4  -5   6       15.88       16.43      0.56 o
   5  -5   6        2.89        2.89      0.30 o
   6  -5   6       27.99       28.65      0.62 o
  -5  -4   6        1.25        1.60      0.26 o
  -4  -4   6       52.81       49.04      0.81 o
  -3  -4   6       49.95       52.65      1.21 o
  -2  -4   6       30.10       32.52      0.59 o
  -1  -4   6        1.48        1.60      0.22 o
   0  -4   6       41.84       39.55      0.67 o
   1  -4   6      245.50      227.68      2.68 o
   2  -4   6       34.74       32.97      0.63 o
   3  -4   6        3.84        3.17      0.33 o
   4  -4   6      128.64      126.58      1.91 o
   5  -4   6        0.06        0.32      0.31 o
   6  -4   6        1.66        2.34      0.35 o
  -5  -3   6        4.92        4.85      0.26 o
  -4  -3   6        4.44        3.44      0.21 o
  -3  -3   6      462.71      524.17      8.36 o
  -2  -3   6       15.59       20.94      0.42 o
  -1  -3   6      628.87      638.99      8.19 o
   0  -3   6        0.15        0.65      0.20 o
   1  -3   6       27.60       32.86      0.62 o
   2  -3   6      623.58      674.08      7.58 o
   3  -3   6        0.51        1.33      0.23 o
   4  -3   6       13.94       11.77      0.44 o
   5  -3   6        0.18        0.22      0.38 o
   6  -3   6       17.16       16.60      0.40 o
  -6  -2   6       10.54       11.96      0.58 o
  -5  -2   6        3.32        3.37      0.42 o
  -4  -2   6       21.01       24.98      0.50 o
  -3  -2   6      312.71      312.30      4.47 o
  -2  -2   6      146.61      158.99      1.93 o
  -1  -2   6       37.80       45.06      0.72 o
   0  -2   6      924.08     1068.70     16.89 o
   1  -2   6      480.95      516.07      5.92 o
   2  -2   6      458.06      511.38      5.93 o
   3  -2   6      191.48      188.60      2.55 o
   4  -2   6       82.34       86.71      2.14 o
   5  -2   6       59.78       56.91      0.95 o
   6  -2   6        6.34        5.20      0.22 o
  -6  -1   6        0.00        0.05      0.14 o
  -5  -1   6       31.04       33.94      0.83 o
  -4  -1   6       28.30       27.91      0.93 o
  -3  -1   6      117.30      118.86      1.85 o
  -2  -1   6      212.01      183.59      2.73 o
  -1  -1   6      428.27      427.62      5.09 o
   0  -1   6        5.09        6.45      0.30 o
   1  -1   6      111.99      105.80      1.75 o
   2  -1   6     1679.27     1897.98     21.05 o
   3  -1   6      115.71      114.70      1.79 o
   4  -1   6      164.94      153.20      2.27 o
   5  -1   6        6.35        6.14      0.25 o
   6  -1   6        1.82        1.45      0.17 o
  -5   0   6        0.01        0.03      0.11 o
  -4   0   6       14.07       16.50      0.85 o
  -3   0   6      185.16      187.43      3.18 o
  -2   0   6       42.70       37.57      0.74 o
  -1   0   6        1.57        0.75      0.16 o
   0   0   6       76.74       77.94      1.39 o
   1   0   6        0.27        0.89      0.25 o
   2   0   6       39.36       33.30      0.73 o
   3   0   6       96.59       92.09      2.07 o
   4   0   6       46.34       43.48      0.80 o
   5   0   6       47.00       45.87      0.81 o
   6   0   6        7.71        7.96      0.30 o
  -3   1   6      208.69      207.13      3.68 o
  -2   1   6       11.02       16.71      0.41 o
  -1   1   6     5044.25     6046.58    124.42 o
   0   1   6      534.73      542.21      7.23 o
   1   1   6       70.79       74.28      1.20 o
   2   1   6      249.14      261.16      3.45 o
   3   1   6        2.32        1.19      0.25 o
   4   1   6       80.70       86.47      1.39 o
   5   1   6        0.69        0.91      0.22 o
   6   1   6        4.09        4.50      0.33 o
  -4   2   6       43.67       33.04      0.99 o
  -3   2   6      106.46      118.43      2.11 o
  -2   2   6        1.70        1.79      0.11 o
  -1   2   6       75.82       68.27      0.98 o
   0   2   6     1047.39     1088.61     17.19 o
   1   2   6       15.81       18.62      0.56 o
   2   2   6      220.20      240.09      3.27 o
   3   2   6       43.25       37.92      0.75 o
   4   2   6        6.15        4.73      0.28 o
   5   2   6        0.11        0.15      0.22 o
  -4   3   6       16.83       16.96      0.37 o
  -3   3   6      155.35      146.83      1.76 o
  -2   3   6        8.70       10.10      0.29 o
  -1   3   6        0.61        0.64      0.16 o
   0   3   6        2.99        4.11      0.23 o
   1   3   6      395.22      385.99      4.46 o
   2   3   6       27.20       28.62      0.67 o
   3   3   6        2.48        3.32      0.30 o
   4   3   6       61.18       57.98      0.93 o
   5   3   6        0.32        0.23      0.33 o
  -6   4   6        7.26        4.51      0.35 o
  -5   4   6        7.18        6.96      0.31 o
  -4   4   6      187.15      174.40      3.41 o
  -3   4   6        4.50        4.36      0.19 o
  -2   4   6       31.32       30.62      0.56 o
  -1   4   6        6.37        4.53      0.25 o
   0   4   6       10.64        9.17      0.31 o
   1   4   6      105.65      105.02      1.76 o
   2   4   6        5.72        6.30      0.32 o
   3   4   6       10.43       10.58      0.43 o
   4   4   6        2.14        2.33      0.32 o
  -6   5   6       20.91       22.01      0.59 o
  -5   5   6        0.13        0.21      0.17 o
  -4   5   6        1.70        1.68      0.18 o
  -3   5   6      197.02      191.71      2.84 o
  -2   5   6        0.59        0.67      0.21 o
  -1   5   6       35.10       36.19      0.70 o
   0   5   6       42.78       43.76      0.81 o
   1   5   6        1.35        1.67      0.30 o
   2   5   6        2.58        2.00      0.36 o
   3   5   6        5.97        5.09      0.38 o
   4   5   6        1.18        1.24      0.41 o
  -6   6   6        1.29        1.52      0.24 o
  -5   6   6       15.88       14.95      0.38 o
  -4   6   6       30.78       30.31      0.64 o
  -3   6   6        9.73        9.29      0.36 o
  -2   6   6       17.10       16.17      0.43 o
  -1   6   6        6.14        5.76      0.31 o
   0   6   6        3.18        3.83      0.36 o
   1   6   6       60.36       64.56      1.21 o
   2   6   6       17.08       15.33      0.52 o
   3   6   6        1.09        1.24      0.37 o
  -5   7   6        0.47        0.52      0.31 o
  -4   7   6        2.87        3.39      0.35 o
  -3   7   6       36.58       35.91      0.72 o
  -2   7   6        5.21        4.29      0.34 o
  -1   7   6        5.35        5.88      0.37 o
   0   7   6        0.04        0.30      0.35 o
   1   7   6        7.83        8.34      0.48 o
   2   7   6       16.18       14.84      1.06 o
  -4   8   6       29.45       31.74      0.75 o
  -3   8   6        6.38        7.04      0.58 o
  -2   8   6        1.01        1.03      0.42 o
  -1   8   6        1.39        1.31      0.35 o
   0   8   6        4.85        4.77      0.41 o
   1   8   6        5.10        6.01      0.53 o
   1  -9   7        2.18        2.51      0.59 o
   2  -9   7        5.11        4.69      0.47 o
  -1  -8   7       10.00        9.09      0.55 o
   0  -8   7        1.64        1.55      0.44 o
   1  -8   7       12.17       11.51      0.57 o
   2  -8   7        3.70        3.61      0.52 o
   3  -8   7        2.56        1.74      0.43 o
   4  -8   7        4.43        3.77      0.53 o
  -2  -7   7        0.01        0.80      0.36 o
  -1  -7   7        4.79        4.60      0.39 o
   0  -7   7       30.19       27.81      0.73 o
   1  -7   7        6.90        6.87      0.53 o
   2  -7   7        1.52        1.35      0.41 o
   3  -7   7        5.92        4.93      0.40 o
   4  -7   7       12.16       12.55      0.56 o
   5  -7   7        0.07        0.43      0.40 o
  -3  -6   7        1.72        1.66      0.37 o
  -2  -6   7       18.38       17.25      0.55 o
  -1  -6   7        1.04        1.83      0.33 o
   0  -6   7        0.07        0.37      0.36 o
   1  -6   7        0.07        0.84      0.55 o
   2  -6   7       70.84       71.18      1.32 o
   3  -6   7       43.83       42.33      0.90 o
   4  -6   7        0.30        0.79      0.32 o
   5  -6   7        6.68        6.67      0.43 o
   6  -6   7        6.93        7.24      0.49 o
  -4  -5   7       11.26       11.97      0.69 o
  -3  -5   7        3.68        3.87      0.32 o
  -2  -5   7        2.39        1.69      0.29 o
  -1  -5   7       12.02       13.39      0.48 o
   0  -5   7       35.15       34.45      0.72 o
   1  -5   7        7.38        8.03      0.39 o
   2  -5   7        7.90        6.10      0.46 o
   3  -5   7       56.33       55.75      1.11 o
   4  -5   7        0.82        0.54      0.28 o
   5  -5   7        0.26        0.50      0.37 o
   6  -5   7       11.43       10.91      0.48 o
  -5  -4   7        1.76        2.06      0.21 o
  -4  -4   7        0.12        0.08      0.30 o
  -3  -4   7       95.40      102.08      1.41 o
  -2  -4   7       34.39       34.74      0.68 o
  -1  -4   7        0.48        0.46      0.32 o
   0  -4   7       89.38       87.96      1.20 o
   1  -4   7        0.08        0.77      0.41 o
   2  -4   7        1.88        2.84      0.32 o
   3  -4   7       53.90       58.44      1.06 o
   4  -4   7      124.97      131.97      2.07 o
   5  -4   7        1.01        1.37      0.28 o
   6  -4   7        0.05        0.17      0.34 o
  -5  -3   7       14.85       15.90      0.64 o
  -4  -3   7       36.73       37.33      0.65 o
  -3  -3   7       55.48       53.97      1.96 o
  -2  -3   7       32.47       28.37      0.67 o
  -1  -3   7       84.32       72.81      1.08 o
   0  -3   7       39.18       51.96      0.81 o
   1  -3   7      287.01      287.37      3.85 o
   2  -3   7       42.97       37.57      0.68 o
   3  -3   7       64.78       49.33      1.09 o
   4  -3   7      128.08      122.80      1.92 o
   5  -3   7       16.56       16.17      0.48 o
   6  -3   7       15.27       14.80      0.49 o
  -6  -2   7        4.91        5.40      0.43 o
  -5  -2   7        0.18        0.01      0.27 o
  -4  -2   7        2.24        2.44      0.14 o
  -3  -2   7      112.28      108.95      1.71 o
  -2  -2   7       66.34       60.24      0.89 o
  -1  -2   7      240.34      249.42      3.52 o
   0  -2   7      214.51      212.32      2.66 o
   1  -2   7        0.39        0.66      0.26 o
   2  -2   7      793.37      838.36      9.46 o
   3  -2   7      319.27      313.73      4.04 o
   4  -2   7       68.42       65.30      1.41 o
   5  -2   7        1.20        1.10      0.27 o
   6  -2   7       32.52       37.44      0.97 o
  -6  -1   7        0.40        0.43      0.11 o
  -5  -1   7       23.25       24.02      0.64 o
  -4  -1   7       25.61       25.15      0.47 o
  -3  -1   7       59.05       57.70      1.05 o
  -2  -1   7        0.40        0.17      0.13 o
  -1  -1   7      852.91      851.42      9.49 o
   0  -1   7        0.17        1.06      0.33 o
   1  -1   7       81.24       96.57      1.68 o
   2  -1   7       46.71       34.09      0.81 o
   3  -1   7      162.83      159.87      2.33 o
   4  -1   7      265.89      250.72      3.53 o
   5  -1   7        8.73       10.33      0.69 o
   6  -1   7        4.00        2.85      0.21 o
  -3   0   7      204.08      192.77      3.33 o
  -2   0   7       25.64       27.75      0.52 o
   0   0   7        6.67        4.60      0.34 o
   1   0   7      341.18      348.39      4.51 o
   2   0   7      227.33      207.58      2.82 o
   3   0   7      180.47      177.24      2.44 o
   4   0   7       36.75       34.30      0.75 o
   5   0   7       36.30       35.47      0.68 o
   6   0   7       14.90       16.26      0.72 o
  -4   1   7       43.07       41.81      0.83 o
  -3   1   7       11.69        9.22      0.30 o
  -2   1   7        3.80        3.64      0.16 o
  -1   1   7       33.03       33.68      0.68 o
   0   1   7      237.50      223.16      3.27 o
   1   1   7      119.12      138.28      2.09 o
   2   1   7        2.93        2.43      0.31 o
   3   1   7        5.36        5.30      0.36 o
   4   1   7      168.54      170.36      2.39 o
   5   1   7        7.16        7.74      0.36 o
   6   1   7        1.09        1.03      0.27 o
  -4   2   7        0.08        0.23      0.13 o
  -3   2   7       40.08       32.62      1.00 o
  -2   2   7        1.80        2.53      0.14 o
  -1   2   7       58.73       68.07      0.93 o
   0   2   7      401.27      406.43      4.73 o
   1   2   7       64.39       66.40      0.96 o
   2   2   7        2.31        0.89      0.20 o
   3   2   7       35.14       30.49      0.66 o
   4   2   7       20.16       17.89      0.49 o
   5   2   7        2.66        2.65      0.34 o
  -5   3   7        7.69        6.80      0.35 o
  -4   3   7        6.92        7.27      0.24 o
  -3   3   7      101.30      109.25      1.48 o
  -2   3   7        2.04        2.83      0.18 o
  -1   3   7       41.07       44.13      0.70 o
   0   3   7        1.64        2.12      0.23 o
   1   3   7       94.76       80.75      1.39 o
   2   3   7        1.63        1.49      0.22 o
   3   3   7        0.16        0.35      0.28 o
   4   3   7       42.10       40.14      0.79 o
   5   3   7        2.10        1.74      0.38 o
  -6   4   7       19.45       20.05      0.73 o
  -5   4   7        9.88       12.35      0.28 o
  -4   4   7        0.16        0.44      0.14 o
  -3   4   7        4.98        5.19      0.22 o
  -2   4   7       48.85       51.51      0.84 o
  -1   4   7      172.48      167.31      2.27 o
   0   4   7       19.04       20.26      0.46 o
   1   4   7        0.27        0.24      0.24 o
   2   4   7        9.29        8.23      0.37 o
   3   4   7        6.31        5.87      0.41 o
   4   4   7        5.54        5.04      0.43 o
  -6   5   7        6.10        6.20      0.34 o
  -5   5   7        0.06        0.25      0.17 o
  -4   5   7        8.59        8.41      0.29 o
  -3   5   7       62.44       59.05      0.90 o
  -2   5   7        1.92        2.25      0.22 o
  -1   5   7       30.04       28.19      0.59 o
   0   5   7        3.97        4.37      0.34 o
   1   5   7       45.60       48.90      0.90 o
   2   5   7        1.87        1.95      0.33 o
   3   5   7        2.83        2.72      0.38 o
   4   5   7        0.02        0.32      0.45 o
  -5   6   7        3.56        3.49      0.28 o
  -4   6   7        0.00        0.16      0.24 o
  -3   6   7        7.72        8.43      0.33 o
  -2   6   7        5.36        4.27      0.30 o
  -1   6   7        4.39        3.81      0.29 o
   0   6   7        6.41        5.59      0.34 o
   1   6   7        3.60        4.30      0.45 o
   2   6   7        6.05        4.96      0.44 o
   3   6   7        0.03        0.21      0.34 o
  -5   7   7        1.93        2.24      0.33 o
  -4   7   7        5.02        4.68      0.32 o
  -3   7   7        1.51        1.21      0.28 o
  -2   7   7        0.95        0.88      0.27 o
  -1   7   7        6.09        4.80      0.35 o
   0   7   7        0.27        0.43      0.35 o
   1   7   7        0.66        0.48      0.49 o
   2   7   7        5.31        6.50      0.54 o
  -4   8   7        2.82        3.97      0.51 o
  -3   8   7        1.71        1.81      0.36 o
  -2   8   7        0.26        0.39      0.36 o
  -1   8   7        0.65        0.96      0.34 o
   0   8   7        0.93        1.60      0.49 o
  -1  -8   8       10.48        9.88      0.60 o
   0  -8   8        0.68        0.89      0.49 o
   1  -8   8       13.48       13.69      0.65 o
   2  -8   8       22.60       21.95      0.71 o
   3  -8   8        4.47        4.16      0.47 o
   4  -8   8        2.88        2.99      0.46 o
  -2  -7   8        1.70        1.06      0.34 o
  -1  -7   8       11.00       10.66      0.50 o
   0  -7   8       81.51       75.20      1.22 o
   1  -7   8       29.63       27.81      0.71 o
   2  -7   8       11.01        9.86      0.49 o
   3  -7   8        7.71        8.29      0.50 o
   4  -7   8       17.10       20.70      1.08 o
   5  -7   8        1.95        2.68      0.43 o
  -3  -6   8        0.06        0.08      0.32 o
  -2  -6   8       17.48       17.97      0.67 o
  -1  -6   8        4.14        4.04      0.35 o
   0  -6   8        0.08        0.46      0.36 o
   1  -6   8      921.39      972.00     15.28 o
   2  -6   8       11.21       11.88      0.62 o
   3  -6   8        3.50        3.60      0.37 o
   4  -6   8       43.02       40.48      0.99 o
   5  -6   8       12.37       12.62      0.58 o
  -4  -5   8        4.47        3.89      0.31 o
  -3  -5   8       12.45       13.33      0.49 o
  -2  -5   8        0.71        0.29      0.25 o
  -1  -5   8       28.94       29.19      0.65 o
   0  -5   8       61.68       66.76      1.61 o
   1  -5   8        1.20        2.05      0.34 o
   2  -5   8       64.02       61.07      1.08 o
   3  -5   8       15.87       15.80      0.52 o
   4  -5   8       45.40       35.94      0.85 o
   5  -5   8        3.18        5.49      0.43 o
   6  -5   8       29.28       28.77      0.65 o
  -5  -4   8        4.58        4.04      0.27 o
  -4  -4   8       25.88       24.40      0.52 o
  -3  -4   8       82.88       83.46      1.35 o
  -2  -4   8       10.11        8.83      0.30 o
  -1  -4   8       21.72       19.18      0.51 o
   0  -4   8       21.17       16.25      0.49 o
   1  -4   8      534.75      632.96     10.48 o
   2  -4   8       77.59       80.46      1.24 o
   3  -4   8       18.25       16.60      0.52 o
   4  -4   8       70.03       66.69      1.27 o
   5  -4   8        2.55        3.99      0.46 o
   6  -4   8       11.30       11.80      0.58 o
  -5  -3   8       16.90       14.34      0.28 o
  -4  -3   8        4.85        4.15      0.23 o
  -3  -3   8       51.98       51.06      0.82 o
  -2  -3   8      305.45      312.67      3.82 o
  -1  -3   8      160.40      136.52      2.08 o
   0  -3   8        0.01        0.84      0.24 o
   1  -3   8       21.19       24.45      0.58 o
   2  -3   8      384.72      377.28      4.72 o
   3  -3   8      136.70      132.46      1.98 o
   4  -3   8       26.27       18.95      0.78 o
   5  -3   8       34.20       34.15      0.79 o
   6  -3   8       28.96       33.74      1.48 o
  -6  -2   8        2.63        3.53      0.38 o
  -5  -2   8        1.29        1.00      0.37 o
  -4  -2   8        7.40        6.89      0.22 o
  -3  -2   8        9.91        9.09      0.32 o
  -2  -2   8       16.66       23.09      0.57 o
  -1  -2   8        0.04        0.29      0.20 o
   0  -2   8      112.43      105.08      1.42 o
   1  -2   8     2374.95     2984.53     36.41 o
   2  -2   8      942.44     1084.14     12.11 o
   3  -2   8      141.44      122.13      2.31 o
   4  -2   8      156.13      159.55      2.57 o
   5  -2   8        8.86        7.70      0.39 o
   6  -2   8       42.44       46.27      0.82 o
  -5  -1   8       22.36       24.46      0.82 o
  -4  -1   8        4.10        3.06      0.13 o
  -3  -1   8        4.61        4.22      0.17 o
  -2  -1   8        6.02        7.03      0.23 o
  -1  -1   8      435.79      400.04      5.46 o
   0  -1   8      309.15      311.47      4.63 o
   1  -1   8        2.49        1.95      0.29 o
   2  -1   8      113.15      111.31      1.76 o
   3  -1   8        6.36        5.94      0.36 o
   4  -1   8      452.47      457.34      6.77 o
   5  -1   8       26.26       26.91      0.66 o
   6  -1   8        4.67        4.82      0.34 o
  -4   0   8        1.82        1.41      0.08 o
  -3   0   8      270.69      255.81      4.30 o
  -2   0   8       14.29       13.10      0.64 o
  -1   0   8      348.85      283.91      5.17 o
   0   0   8       38.89       37.69      0.80 o
   1   0   8      177.02      164.49      2.32 o
   2   0   8       55.92       54.74      0.99 o
   3   0   8      119.81      115.39      1.70 o
   4   0   8       24.68       23.36      0.60 o
   5   0   8       42.90       42.34      1.08 o
   6   0   8        5.04        5.67      0.26 o
  -4   1   8       34.94       30.72      0.69 o
  -3   1   8       25.45       20.10      0.68 o
  -2   1   8     1057.19     1127.20     14.44 o
  -1   1   8      556.71      569.43      9.82 o
   0   1   8     2500.41     2679.07     33.35 o
   1   1   8      355.07      362.64      4.37 o
   2   1   8        1.02        1.87      0.22 o
   3   1   8        9.37        8.80      0.39 o
   4   1   8       94.56       91.12      1.38 o
   5   1   8        7.45        7.18      0.33 o
   6   1   8        3.33        2.51      0.31 o
  -4   2   8       24.24       16.52      0.48 o
  -3   2   8        4.03        4.91      0.22 o
  -2   2   8       84.11       92.65      1.75 o
  -1   2   8        0.66        2.25      0.34 o
   0   2   8       90.06       92.87      1.58 o
   1   2   8      881.41      933.82     12.13 o
   2   2   8        1.27        0.62      0.23 o
   3   2   8       43.91       46.63      0.95 o
   4   2   8        0.21        0.24      0.24 o
   5   2   8       26.75       30.90      0.82 o
  -5   3   8       36.25       31.74      0.93 o
  -4   3   8        1.70        2.12      0.17 o
  -3   3   8       84.63      106.16      2.11 o
  -2   3   8       13.01       14.19      0.35 o
  -1   3   8       13.27       10.93      0.30 o
   0   3   8      452.02      460.39      5.23 o
   1   3   8      108.67      109.29      1.63 o
   2   3   8       18.57       18.53      0.49 o
   3   3   8        8.70        9.06      0.38 o
   4   3   8       26.06       29.09      1.08 o
   5   3   8        7.88        7.58      0.49 o
  -6   4   8        6.17        5.13      0.37 o
  -5   4   8       40.03       38.42      1.03 o
  -4   4   8       33.32       37.83      0.65 o
  -3   4   8        2.77        2.73      0.18 o
  -2   4   8       10.51       11.06      0.32 o
  -1   4   8      163.73      163.68      2.18 o
   0   4   8        1.18        0.87      0.22 o
   1   4   8       79.59       75.12      1.21 o
   2   4   8       23.23       22.19      0.66 o
   3   4   8        3.38        3.46      0.35 o
   4   4   8        4.42        4.19      0.43 o
  -6   5   8        0.12        0.08      0.20 o
  -5   5   8        7.54        8.12      0.29 o
  -4   5   8        1.47        1.79      0.21 o
  -3   5   8       38.91       40.65      0.73 o
  -2   5   8        4.97        5.12      0.27 o
  -1   5   8      128.62      135.90      1.88 o
   0   5   8      161.71      160.29      2.13 o
   1   5   8       34.19       34.19      0.75 o
   2   5   8       57.50       57.51      1.13 o
   3   5   8        2.26        2.63      0.35 o
   4   5   8        0.75        0.61      0.41 o
  -5   6   8        2.40        2.98      0.22 o
  -4   6   8       18.10       18.74      0.48 o
  -3   6   8        7.17        7.59      0.34 o
  -2   6   8        1.74        1.67      0.24 o
  -1   6   8        1.05        1.08      0.27 o
   0   6   8        0.32        0.66      0.31 o
   1   6   8      125.52      132.90      1.96 o
   2   6   8       19.21       18.30      0.62 o
   3   6   8        0.26        0.27      0.39 o
  -5   7   8        1.74        1.82      0.34 o
  -4   7   8        1.46        1.52      0.29 o
  -3   7   8        2.98        2.53      0.30 o
  -2   7   8        1.73        1.57      0.31 o
  -1   7   8        4.28        4.29      0.38 o
   0   7   8       11.88       11.78      0.52 o
   1   7   8        4.24        3.77      0.41 o
   2   7   8        9.62       11.27      0.68 o
  -3   8   8        3.77        5.39      0.57 o
  -2   8   8        0.46        0.66      0.37 o
  -1   8   8        0.16        0.19      0.35 o
   0   8   8        0.00        0.57      0.51 o
  -1  -8   9        3.10        3.08      0.47 o
   0  -8   9        0.00        0.23      0.41 o
   1  -8   9        0.15        0.27      0.45 o
   2  -8   9        9.26        9.89      0.60 o
   3  -8   9        1.90        2.19      0.46 o
   4  -8   9        2.28        1.98      0.46 o
  -2  -7   9        4.98        3.38      0.39 o
  -1  -7   9        3.46        3.34      0.40 o
   0  -7   9        0.01        0.20      0.40 o
   1  -7   9        2.50        1.88      0.44 o
   2  -7   9        6.74        5.99      0.44 o
   3  -7   9       10.25        8.38      0.50 o
   4  -7   9        9.75        9.49      0.56 o
   5  -7   9        2.08        2.45      0.42 o
  -3  -6   9        1.73        1.76      0.34 o
  -2  -6   9        7.65        8.29      0.44 o
  -1  -6   9       43.17       39.46      0.80 o
   0  -6   9        7.44        6.54      0.41 o
   1  -6   9      283.14      287.47      4.39 o
   2  -6   9        5.83        5.93      0.41 o
   3  -6   9       31.94       28.26      0.85 o
   4  -6   9       41.77       39.07      1.05 o
   5  -6   9        6.64        6.73      0.49 o
  -4  -5   9        3.16        3.03      0.29 o
  -3  -5   9        6.32        5.94      0.32 o
  -2  -5   9        0.68        0.49      0.22 o
  -1  -5   9       82.59       86.00      1.32 o
   0  -5   9        1.70        2.25      0.32 o
   1  -5   9        0.38        0.33      0.38 o
   2  -5   9      545.49      566.30      6.65 o
   3  -5   9       60.57       56.43      1.20 o
   4  -5   9        8.63        6.59      0.43 o
   5  -5   9        1.65        1.31      0.49 o
   6  -5   9        6.86        5.74      0.46 o
  -5  -4   9        4.24        3.73      0.24 o
  -4  -4   9        1.25        1.06      0.23 o
  -3  -4   9       67.74       71.54      1.24 o
  -2  -4   9        0.14        0.50      0.21 o
  -1  -4   9        8.53        5.71      0.29 o
   0  -4   9        6.98        5.27      0.33 o
   1  -4   9       67.43       65.93      1.07 o
   2  -4   9       30.18       30.77      0.67 o
   3  -4   9       52.43       47.13      0.96 o
   4  -4   9       53.24       53.54      1.12 o
   5  -4   9        2.70        2.48      0.33 o
   6  -4   9       10.66       12.13      0.61 o
  -5  -3   9       13.47       10.48      0.28 o
  -4  -3   9       31.65       37.99      0.65 o
  -3  -3   9       69.64       68.98      1.13 o
  -2  -3   9      199.86      228.35      3.81 o
  -1  -3   9      147.96      131.60      1.80 o
   0  -3   9        0.01        0.22      0.25 o
   1  -3   9        7.78        8.10      0.45 o
   2  -3   9      210.77      205.86      3.08 o
   3  -3   9       53.01       52.77      1.06 o
   4  -3   9        0.04        0.49      0.37 o
   5  -3   9       31.71       31.28      0.92 o
   6  -3   9       12.62       13.11      0.93 o
  -5  -2   9        1.72        2.42      0.30 o
  -4  -2   9       86.29       95.66      1.88 o
  -3  -2   9       39.27       44.42      0.74 o
  -2  -2   9       40.30       39.75      0.80 o
  -1  -2   9      231.37      247.45      3.14 o
   0  -2   9      104.13       91.06      1.35 o
   1  -2   9      994.86     1052.61     11.74 o
   2  -2   9       57.02       60.22      1.11 o
   3  -2   9        0.94        1.08      0.27 o
   4  -2   9      372.68      395.03      5.44 o
   5  -2   9        5.51        4.35      0.38 o
   6  -2   9       17.76       17.23      0.57 o
  -4  -1   9        0.54        0.32      0.10 o
  -3  -1   9        6.55        5.84      0.22 o
  -2  -1   9       98.98       90.36      1.38 o
  -1  -1   9       53.08       44.74      0.99 o
   0  -1   9        1.67        3.16      0.32 o
   1  -1   9      119.53      104.89      1.72 o
   2  -1   9      637.13      618.74      7.59 o
   3  -1   9        1.18        1.73      0.29 o
   4  -1   9      208.78      215.28      3.31 o
   5  -1   9       15.96       15.19      0.50 o
   6  -1   9       17.22       15.58      0.41 o
  -3   0   9      152.17      144.86      2.76 o
  -2   0   9       11.77        9.94      0.38 o
  -1   0   9       11.66       10.80      0.45 o
   0   0   9       32.28       36.17      0.73 o
   1   0   9       86.90       82.31      1.38 o
   2   0   9        2.08        2.82      0.32 o
   3   0   9      189.51      185.17      2.56 o
   4   0   9        2.65        2.43      0.27 o
   5   0   9        4.20        3.61      0.27 o
   6   0   9        8.73        8.62      0.35 o
  -3   1   9       18.30       13.01      0.45 o
  -2   1   9     1550.31     1639.59     20.22 o
  -1   1   9        1.71        2.12      0.19 o
   0   1   9      313.63      360.94      5.09 o
   1   1   9      315.46      294.45      3.75 o
   2   1   9        0.66        0.41      0.21 o
   3   1   9        0.01        0.16      0.31 o
   4   1   9       22.68       24.36      0.56 o
   5   1   9       31.56       32.11      0.68 o
  -5   2   9       12.69       10.87      0.37 o
  -4   2   9       69.88       62.41      1.47 o
  -3   2   9        5.28        6.26      0.21 o
  -2   2   9        3.35        2.99      0.17 o
  -1   2   9     1107.27     1131.47     18.05 o
   0   2   9       14.63       19.35      0.73 o
   1   2   9      191.86      194.18      2.61 o
   2   2   9       27.21       24.23      0.59 o
   3   2   9       43.20       46.06      0.88 o
   4   2   9        7.54        6.62      0.36 o
   5   2   9        2.66        2.31      0.28 o
  -5   3   9        2.31        2.21      0.25 o
  -4   3   9        2.61        2.95      0.33 o
  -3   3   9       66.85       64.71      0.92 o
  -2   3   9       22.34       25.54      0.52 o
  -1   3   9       13.26       12.89      0.33 o
   0   3   9       25.15       19.68      0.46 o
   1   3   9       75.93       68.45      1.73 o
   2   3   9       29.77       31.56      0.79 o
   3   3   9       30.95       35.38      1.20 o
   4   3   9       12.69       11.26      0.48 o
   5   3   9        0.55        0.59      0.34 o
  -6   4   9        0.77        0.40      0.15 o
  -5   4   9       35.87       38.59      1.26 o
  -4   4   9        4.08        4.44      0.20 o
  -3   4   9        2.38        2.48      0.18 o
  -2   4   9        0.51        0.95      0.18 o
  -1   4   9       23.68       23.67      0.52 o
   0   4   9       22.78       23.63      0.53 o
   1   4   9        2.41        2.71      0.27 o
   2   4   9       23.48       24.00      0.69 o
   3   4   9        2.92        2.88      0.33 o
   4   4   9        3.92        3.37      0.40 o
  -6   5   9        1.15        0.90      0.29 o
  -5   5   9        5.63        7.07      0.26 o
  -4   5   9       13.79       14.69      0.39 o
  -3   5   9       16.81       16.68      0.43 o
  -2   5   9       38.76       41.49      0.74 o
  -1   5   9       27.51       29.06      0.63 o
   0   5   9       13.17       12.08      0.51 o
   1   5   9       64.42       64.97      1.09 o
   2   5   9       25.60       21.92      0.71 o
   3   5   9        3.12        3.04      0.43 o
  -5   6   9        2.69        3.49      0.28 o
  -4   6   9        0.82        0.80      0.23 o
  -3   6   9        4.77        5.19      0.30 o
  -2   6   9        2.01        2.13      0.31 o
  -1   6   9       11.15       12.03      0.58 o
   0   6   9       16.08       15.82      0.52 o
   1   6   9       48.74       49.27      0.93 o
   2   6   9        0.30        0.48      0.54 o
   3   6   9        0.50        0.28      0.40 o
  -4   7   9        1.36        1.65      0.30 o
  -3   7   9        1.67        1.47      0.28 o
  -2   7   9        0.67        0.69      0.31 o
  -1   7   9        2.35        3.11      0.41 o
   0   7   9        1.17        1.12      0.40 o
   1   7   9        0.56        1.34      0.44 o
  -3   8   9        2.68        2.45      0.37 o
  -2   8   9        1.37        1.60      0.37 o
  -1   8   9        1.72        2.21      0.46 o
   0   8   9        0.83        1.55      0.41 o
  -1  -8  10       10.94       12.21      0.66 o
   0  -8  10        5.85        5.98      0.54 o
   1  -8  10        8.67        9.10      0.55 o
   2  -8  10        5.61        5.52      0.50 o
   3  -8  10        1.45        0.93      0.40 o
   4  -8  10        6.56        6.09      0.53 o
  -2  -7  10        1.01        0.66      0.37 o
  -1  -7  10        1.26        1.03      0.53 o
   0  -7  10       33.87       35.58      1.79 o
   1  -7  10        6.66        6.55      0.48 o
   2  -7  10        0.28        0.33      0.49 o
   3  -7  10       17.09       18.17      0.66 o
   4  -7  10        5.46        5.62      0.53 o
   5  -7  10        4.39        5.72      0.52 o
  -3  -6  10        5.20        4.74      0.38 o
  -2  -6  10        0.15        0.30      0.42 o
  -1  -6  10       93.88       92.60      1.39 o
   0  -6  10        8.96        9.32      0.48 o
   1  -6  10        8.96        7.14      0.47 o
   2  -6  10        0.34        0.54      0.43 o
   3  -6  10       31.43       29.58      0.81 o
   4  -6  10       20.57       20.20      0.70 o
   5  -6  10       23.81       24.16      0.77 o
  -4  -5  10        4.44        4.42      0.30 o
  -3  -5  10        1.17        1.50      0.27 o
  -2  -5  10        4.20        3.30      0.31 o
  -1  -5  10       63.11       75.66      1.29 o
   0  -5  10       85.47       88.98      1.51 o
   1  -5  10      313.92      321.17      4.10 o
   2  -5  10      290.20      303.90      3.86 o
   3  -5  10       40.17       40.22      0.95 o
   4  -5  10       11.36       12.15      0.57 o
   5  -5  10        9.01       10.90      0.54 o
   6  -5  10        6.67        5.40      0.48 o
  -5  -4  10        5.47        6.25      0.25 o
  -4  -4  10        0.73        0.57      0.21 o
  -3  -4  10       59.68       60.67      1.03 o
  -2  -4  10        1.53        1.48      0.25 o
  -1  -4  10        0.02        0.43      0.28 o
   0  -4  10        0.05        0.12      0.25 o
   1  -4  10      221.39      235.59      4.31 o
   2  -4  10        0.43        0.24      0.41 o
   3  -4  10       63.92       64.30      1.31 o
   4  -4  10       48.06       60.66      1.14 o
   5  -4  10       17.65       21.07      0.64 o
   6  -4  10       12.13       13.28      0.61 o
  -5  -3  10        2.39        1.97      0.19 o
  -4  -3  10       49.21       51.12      0.89 o
  -3  -3  10       17.41       16.74      0.44 o
  -2  -3  10       32.89       32.72      0.61 o
  -1  -3  10       38.29       38.91      0.77 o
   0  -3  10       22.52       19.88      0.59 o
   1  -3  10        5.36        5.72      0.35 o
   2  -3  10        7.52        6.16      0.41 o
   3  -3  10       55.11       52.54      1.15 o
   4  -3  10       34.81       32.94      0.85 o
   5  -3  10       12.22       12.74      0.52 o
   6  -3  10        8.83        8.36      0.44 o
  -5  -2  10       12.76       14.63      0.51 o
  -4  -2  10       15.23       14.62      0.38 o
  -3  -2  10       75.04       76.48      1.25 o
  -2  -2  10      429.83      502.42      8.48 o
  -1  -2  10      411.29      437.09      5.29 o
   0  -2  10       16.82       15.15      0.45 o
   1  -2  10       64.62       62.27      1.11 o
   2  -2  10       12.99       12.69      0.50 o
   3  -2  10       41.39       40.06      0.99 o
   4  -2  10        7.87        9.25      0.51 o
   5  -2  10        3.01        3.75      0.35 o
   6  -2  10        6.62        6.11      0.44 o
  -4  -1  10       16.24       14.24      0.41 o
  -3  -1  10       23.55       19.24      0.58 o
  -2  -1  10      215.02      219.02      2.87 o
  -1  -1  10      265.51      242.24      3.62 o
   0  -1  10      105.50      121.21      1.93 o
   1  -1  10       11.68        8.13      0.43 o
   2  -1  10      538.71      535.26      6.68 o
   3  -1  10        0.78        1.14      0.33 o
   4  -1  10       10.62        8.79      0.48 o
   5  -1  10        7.57        6.93      0.37 o
   6  -1  10       10.62       10.33      0.37 o
  -4   0  10        7.26        6.72      0.25 o
  -3   0  10       84.01       81.51      1.99 o
  -2   0  10       17.73       18.33      0.49 o
  -1   0  10      972.83      985.60     11.45 o
   0   0  10       89.48       96.45      1.50 o
   1   0  10        9.47        9.30      0.44 o
   2   0  10       27.62       26.04      0.74 o
   3   0  10      236.74      226.48      3.05 o
   4   0  10       22.89       19.94      1.09 o
   5   0  10       14.50       12.40      0.43 o
   6   0  10        4.31        4.50      0.33 o
  -3   1  10       11.73       10.06      0.47 o
  -2   1  10       98.53      107.27      2.01 o
  -1   1  10      180.03      182.76      2.47 o
   0   1  10      203.00      211.04      2.63 o
   1   1  10      121.98      115.57      1.79 o
   2   1  10        0.27        0.16      0.22 o
   3   1  10        0.44        0.84      0.24 o
   4   1  10       79.57       92.95      1.86 o
   5   1  10        0.21        0.40      0.33 o
  -5   2  10        4.08        3.68      0.24 o
  -4   2  10       53.14       48.15      1.26 o
  -3   2  10        2.34        2.42      0.14 o
  -2   2  10      546.39      539.28      7.48 o
   0   2  10       69.72       68.65      1.13 o
   1   2  10        1.32        2.07      0.25 o
   2   2  10       38.33       38.18      1.04 o
   3   2  10       15.57       17.14      0.52 o
   4   2  10        8.94        9.73      0.43 o
   5   2  10        8.71        7.99      0.43 o
  -5   3  10        9.53        7.68      0.33 o
  -4   3  10        1.39        1.58      0.28 o
  -3   3  10       42.04       36.62      0.69 o
  -2   3  10       81.07       83.31      1.22 o
  -1   3  10        5.07        4.58      0.27 o
   0   3  10      313.16      286.08      5.67 o
   1   3  10      150.58      155.85      2.40 o
   2   3  10        8.15        9.21      0.41 o
   3   3  10       16.16       15.83      0.53 o
   4   3  10        8.38        8.59      0.49 o
   5   3  10        0.10        0.27      0.55 o
  -6   4  10       11.28       10.52      0.51 o
  -5   4  10       16.25       14.68      0.58 o
  -4   4  10        6.12        6.71      0.34 o
  -3   4  10        7.23        8.38      0.29 o
  -2   4  10        7.63        8.77      0.29 o
   0   4  10       20.89       20.45      0.50 o
   1   4  10       37.39       33.33      0.83 o
   2   4  10        7.16        7.87      0.48 o
   3   4  10        6.66        5.50      0.44 o
   4   4  10       14.31       13.99      0.68 o
  -6   5  10        1.13        1.14      0.30 o
  -5   5  10       18.50       19.44      0.51 o
  -4   5  10       29.12       26.98      0.51 o
  -3   5  10        3.06        2.90      0.23 o
  -2   5  10        2.53        2.81      0.26 o
  -1   5  10        0.94        1.07      0.28 o
   0   5  10       19.75       18.49      0.52 o
   1   5  10        7.22        6.94      0.38 o
   2   5  10        1.07        0.79      0.36 o
   3   5  10        1.96        1.70      0.40 o
  -5   6  10        3.18        3.75      0.26 o
  -4   6  10        0.34        0.26      0.21 o
  -3   6  10        9.38        9.99      0.40 o
  -2   6  10        0.18        0.51      0.35 o
  -1   6  10      119.75      117.31      2.06 o
   0   6  10        0.04        0.27      0.34 o
   1   6  10        5.12        5.21      0.46 o
   2   6  10        3.13        2.54      0.48 o
  -4   7  10        3.73        4.32      0.39 o
  -3   7  10        0.42        0.47      0.28 o
  -2   7  10        0.44        0.77      0.34 o
  -1   7  10        0.46        0.77      0.33 o
   0   7  10       10.41        9.93      0.56 o
   1   7  10        0.48        0.31      0.56 o
  -2   8  10        0.72        0.91      0.50 o
  -1   8  10        0.23        0.44      0.39 o
   0  -8  11        0.36        0.36      0.48 o
   1  -8  11       10.08       10.81      0.63 o
   2  -8  11        9.77        9.48      0.54 o
   3  -8  11        2.48        1.74      0.51 o
  -2  -7  11        0.00        0.26      0.35 o
  -1  -7  11        8.57        7.02      0.49 o
   0  -7  11        1.45        1.92      0.39 o
   1  -7  11        4.26        4.71      0.48 o
   2  -7  11        0.35        0.43      0.37 o
   3  -7  11       25.22       23.99      0.80 o
   4  -7  11        1.40        1.45      0.43 o
  -3  -6  11        5.45        4.00      0.38 o
  -2  -6  11        0.63        0.29      0.34 o
  -1  -6  11        5.48        4.17      0.41 o
   0  -6  11       77.05       74.18      1.43 o
   1  -6  11        2.24        1.88      0.35 o
   2  -6  11        9.08       11.62      0.56 o
   3  -6  11        1.91        2.32      0.42 o
   4  -6  11        9.87        8.69      0.55 o
   5  -6  11        8.73        7.52      0.49 o
  -4  -5  11        8.02        8.69      0.32 o
  -3  -5  11        1.47        1.58      0.27 o
  -2  -5  11        1.15        1.06      0.27 o
  -1  -5  11       13.49       14.83      0.57 o
   0  -5  11        2.42        2.92      0.40 o
   1  -5  11      140.87      139.66      2.07 o
   2  -5  11       43.73       49.60      1.03 o
   3  -5  11        3.40        2.35      0.39 o
   4  -5  11        9.83        7.14      0.52 o
   5  -5  11        3.58        3.89      0.41 o
  -4  -4  11        0.01        0.15      0.25 o
  -3  -4  11       43.41       41.55      0.81 o
  -2  -4  11        7.54        8.09      0.37 o
  -1  -4  11        0.54        1.12      0.32 o
   0  -4  11        4.91        4.37      0.32 o
   1  -4  11      299.15      299.96      4.16 o
   2  -4  11        1.52        1.52      0.37 o
   3  -4  11        6.31        5.98      0.49 o
   4  -4  11       39.33       36.15      0.95 o
   5  -4  11        9.75        9.55      0.53 o
   6  -4  11       15.91       17.23      0.66 o
  -5  -3  11        0.90        0.39      0.14 o
  -4  -3  11       34.71       36.93      0.72 o
  -3  -3  11        1.54        1.90      0.20 o
  -2  -3  11       10.94       10.46      0.37 o
  -1  -3  11       28.28       24.91      0.67 o
   0  -3  11        0.07        0.20      0.26 o
   1  -3  11       53.54       52.78      1.28 o
   2  -3  11       31.64       29.09      0.80 o
   3  -3  11      113.61      110.32      2.06 o
   4  -3  11       33.37       37.08      0.98 o
   5  -3  11       10.70       10.00      0.52 o
   6  -3  11        9.51        8.77      0.47 o
  -5  -2  11        0.98        0.59      0.10 o
  -4  -2  11       19.40       20.83      0.59 o
  -3  -2  11       38.82       37.70      0.85 o
  -2  -2  11      189.02      193.59      2.75 o
  -1  -2  11       33.08       33.18      0.65 o
   0  -2  11       59.15       52.79      0.92 o
   1  -2  11       13.44       18.69      0.57 o
   2  -2  11      192.46      202.74      2.97 o
   3  -2  11       13.01       12.14      0.61 o
   4  -2  11        2.28        2.12      0.37 o
   5  -2  11        0.24        0.31      0.33 o
   6  -2  11       12.69       11.27      0.49 o
  -4  -1  11       58.47       56.73      0.97 o
  -3  -1  11        1.99        1.62      0.13 o
  -2  -1  11        5.02        4.71      0.27 o
  -1  -1  11      184.23      200.47      3.90 o
   0  -1  11        0.55        0.39      0.30 o
   1  -1  11        0.79        1.71      0.35 o
   2  -1  11      128.74      128.71      2.06 o
   3  -1  11       68.85       63.00      1.40 o
   4  -1  11       99.81       97.81      1.92 o
   5  -1  11       15.98       15.11      0.55 o
   6  -1  11        0.00        0.18      0.22 o
  -4   0  11       13.02       10.85      0.48 o
  -3   0  11       83.38       74.17      1.26 o
  -2   0  11        0.23        0.28      0.35 o
  -1   0  11       13.34       15.42      0.53 o
   0   0  11       40.28       30.46      0.80 o
   1   0  11       38.32       35.78      1.02 o
   2   0  11       57.47       53.93      1.17 o
   3   0  11      127.75      123.38      1.85 o
   4   0  11        2.12        2.66      0.63 o
   5   0  11        0.61        0.64      0.27 o
  -5   1  11        0.08        0.06      0.05 o
  -4   1  11       15.01       13.05      0.37 o
  -3   1  11       60.45       52.53      1.41 o
  -2   1  11       74.45       82.12      1.51 o
  -1   1  11       82.96       81.27      1.29 o
   0   1  11        0.03        0.61      0.36 o
   1   1  11      104.50      104.82      1.73 o
   2   1  11        6.72        8.68      0.47 o
   3   1  11        0.52        0.49      0.25 o
   4   1  11       29.09       27.17      0.73 o
   5   1  11        0.93        0.82      0.26 o
  -5   2  11        6.23        6.85      0.32 o
  -4   2  11        0.09        0.03      0.17 o
  -3   2  11        3.76        4.11      0.20 o
  -2   2  11      427.05      450.67      6.04 o
  -1   2  11       36.34       36.51      0.75 o
   0   2  11       96.71      105.86      1.68 o
   1   2  11       23.39       25.35      0.66 o
   2   2  11       42.13       38.38      0.92 o
   3   2  11       15.11       14.68      0.48 o
   4   2  11        3.35        2.70      0.33 o
   5   2  11        6.23        6.27      0.38 o
  -5   3  11        0.12        0.29      0.26 o
  -4   3  11        0.49        0.63      0.30 o
  -3   3  11       10.31       11.14      0.36 o
  -2   3  11        1.20        0.86      0.21 o
  -1   3  11        1.22        1.54      0.31 o
   0   3  11        7.24        7.36      0.49 o
   1   3  11       94.38       91.55      1.51 o
   2   3  11        0.61        0.98      0.24 o
   3   3  11        7.78        7.34      0.47 o
   4   3  11        5.36        4.25      0.40 o
  -6   4  11        1.66        1.69      0.16 o
  -5   4  11        9.65        9.12      0.61 o
  -4   4  11        7.90        7.25      0.39 o
  -3   4  11        2.53        2.64      0.19 o
  -2   4  11        6.16        7.31      0.33 o
  -1   4  11       16.47       15.92      0.51 o
   0   4  11        9.87        9.58      0.38 o
   1   4  11       43.00       40.55      0.98 o
   2   4  11        2.45        2.32      0.30 o
   3   4  11        7.01        5.73      0.42 o
   4   4  11        3.42        4.00      0.48 o
  -5   5  11        3.04        2.34      0.25 o
  -4   5  11       11.38       11.10      0.31 o
  -3   5  11        3.66        3.93      0.26 o
  -2   5  11       16.65       18.40      0.49 o
  -1   5  11       32.65       35.87      0.83 o
   0   5  11        0.55        0.57      0.27 o
   1   5  11        0.49        0.56      0.33 o
   2   5  11        0.10        0.26      0.39 o
   3   5  11        1.28        1.83      0.41 o
  -5   6  11        1.71        2.41      0.34 o
  -4   6  11        6.70        6.66      0.33 o
  -3   6  11        8.60        8.14      0.34 o
  -2   6  11        2.36        2.15      0.35 o
  -1   6  11        0.03        0.10      0.37 o
   0   6  11        9.37        9.82      0.50 o
   1   6  11        3.90        3.59      0.46 o
   2   6  11        1.92        1.05      0.45 o
  -4   7  11        2.86        3.10      0.38 o
  -3   7  11        0.33        0.52      0.30 o
  -2   7  11        1.81        2.17      0.32 o
  -1   7  11        1.80        1.61      0.35 o
   0   7  11        1.64        1.83      0.42 o
   1   7  11        0.28        0.12      0.54 o
   0  -8  12        0.73        0.97      0.50 o
   1  -8  12        0.89        0.70      0.53 o
   2  -8  12        3.70        3.61      0.53 o
   3  -8  12        3.85        3.48      0.53 o
  -2  -7  12        2.45        2.49      0.47 o
  -1  -7  12        7.61        6.36      0.48 o
   0  -7  12        0.49        0.42      0.46 o
   1  -7  12        6.10        5.58      0.46 o
   2  -7  12        2.80        2.65      0.47 o
   3  -7  12       20.39       20.87      0.76 o
   4  -7  12        7.82        7.91      0.60 o
  -3  -6  12        5.70        5.94      0.39 o
  -2  -6  12        6.62        5.94      0.44 o
  -1  -6  12       25.17       24.73      0.76 o
   0  -6  12       69.68       76.31      1.87 o
   1  -6  12       33.59       35.68      0.91 o
   2  -6  12        0.59        0.49      0.40 o
   3  -6  12        0.51        0.25      0.48 o
   4  -6  12       27.96       35.22      1.17 o
   5  -6  12       14.94       13.13      0.66 o
  -4  -5  12        4.76        5.81      0.36 o
  -3  -5  12        4.57        4.99      0.37 o
  -2  -5  12        9.10        8.40      0.41 o
  -1  -5  12        3.64        4.55      0.37 o
   0  -5  12        4.62        5.46      0.42 o
   1  -5  12       94.96      100.64      1.76 o
   2  -5  12       58.92       57.76      1.11 o
   3  -5  12       25.42       15.96      0.62 o
   4  -5  12        0.04        0.48      0.34 o
   5  -5  12        3.62        2.99      0.43 o
  -4  -4  12        0.03        0.11      0.22 o
  -3  -4  12       23.90       25.86      0.62 o
  -2  -4  12        8.36        9.86      0.38 o
  -1  -4  12        6.53        6.28      0.37 o
   0  -4  12       10.14        9.32      0.44 o
   1  -4  12       35.39       33.99      0.81 o
   2  -4  12        2.01        2.53      0.36 o
   3  -4  12       48.64       47.46      1.13 o
   4  -4  12        0.25        1.40      0.36 o
   5  -4  12        4.10        3.66      0.41 o
  -5  -3  12        0.06        0.26      0.20 o
  -4  -3  12       33.92       39.17      0.76 o
  -3  -3  12        5.14        4.87      0.30 o
  -2  -3  12       68.67       65.06      1.18 o
  -1  -3  12       63.22       58.64      1.04 o
   0  -3  12        7.38        7.43      0.36 o
   1  -3  12       28.55       27.88      0.71 o
   2  -3  12      104.43      100.90      1.90 o
   3  -3  12        2.85        4.43      0.41 o
   4  -3  12       45.86       41.48      1.21 o
   5  -3  12       10.12        9.46      0.55 o
   6  -3  12        4.74        5.08      0.44 o
  -5  -2  12       12.78       11.87      0.28 o
  -4  -2  12       19.19       20.38      0.50 o
  -3  -2  12       45.91       43.69      0.93 o
  -2  -2  12        5.98        5.37      0.34 o
  -1  -2  12      165.63      162.61      2.22 o
   0  -2  12      172.39      163.10      2.32 o
   1  -2  12       12.09       10.42      0.49 o
   2  -2  12       43.46       43.83      1.00 o
   3  -2  12      437.42      450.32      6.04 o
   4  -2  12        1.44        1.04      0.34 o
   5  -2  12        0.04        0.36      0.39 o
   6  -2  12       20.19       20.98      1.58 o
  -5  -1  12        1.60        0.62      0.07 o
  -4  -1  12       24.07       24.64      0.66 o
  -3  -1  12        1.53        1.12      0.16 o
  -2  -1  12       43.83       40.89      0.79 o
  -1  -1  12      124.54      131.91      1.95 o
   0  -1  12        0.97        1.07      0.34 o
   1  -1  12      289.24      270.03      3.69 o
   2  -1  12       29.48       27.54      0.83 o
   3  -1  12      540.90      630.46     11.28 o
   4  -1  12       13.58       12.20      0.62 o
   5  -1  12       26.59       26.63      0.83 o
   6  -1  12        3.34        3.07      0.35 o
  -5   0  12        0.41        0.24      0.06 o
  -4   0  12       14.44       13.30      0.48 o
  -3   0  12       14.42       11.55      0.54 o
  -2   0  12      110.59      102.35      1.49 o
  -1   0  12      403.51      400.45      5.31 o
   0   0  12       20.00       14.37      0.56 o
   1   0  12       17.21       14.95      0.56 o
   2   0  12        7.32        6.93      0.50 o
   3   0  12      290.73      289.86      3.88 o
   4   0  12       91.90       93.36      1.82 o
   5   0  12        0.15        0.39      0.29 o
  -5   1  12        0.96        0.66      0.11 o
  -4   1  12        1.09        0.95      0.18 o
  -3   1  12      114.13      118.55      1.95 o
  -2   1  12      345.78      348.59      5.15 o
  -1   1  12        0.08        0.30      0.44 o
   0   1  12        3.85        3.99      0.31 o
   1   1  12       91.37       86.87      1.66 o
   2   1  12       14.48       14.79      0.59 o
   3   1  12       41.73       43.50      1.14 o
   4   1  12       92.63       96.34      1.64 o
   5   1  12        0.02        0.09      0.42 o
  -5   2  12       23.09       18.19      0.50 o
  -4   2  12        5.03        4.83      0.33 o
  -3   2  12        0.44        0.44      0.09 o
  -2   2  12        1.70        1.57      0.25 o
  -1   2  12      318.34      349.00      6.09 o
   0   2  12      157.54      173.77      2.63 o
   1   2  12        1.86        1.21      0.26 o
   2   2  12       12.23       10.88      0.49 o
   3   2  12      108.22      101.02      2.19 o
   4   2  12       23.23       19.58      0.67 o
   5   2  12        7.53        6.66      0.39 o
  -5   3  12        0.63        0.26      0.29 o
  -4   3  12        0.51        0.65      0.28 o
  -3   3  12        8.09        8.14      0.31 o
  -2   3  12       18.51       20.35      0.54 o
  -1   3  12       69.61       74.19      1.21 o
   0   3  12       25.45       27.98      0.88 o
   1   3  12        0.04        0.22      0.30 o
   2   3  12        0.12        0.18      0.30 o
   3   3  12       50.43       51.48      1.10 o
   4   3  12        2.60        2.40      0.39 o
  -6   4  12        0.70        0.55      0.29 o
  -5   4  12        7.36        6.31      0.63 o
  -4   4  12        4.29        3.98      0.22 o
  -3   4  12        4.97        4.34      0.26 o
  -2   4  12        3.00        2.35      0.27 o
  -1   4  12       72.21       69.52      1.21 o
   0   4  12        0.01        0.05      0.27 o
   1   4  12       17.62       19.61      0.98 o
   2   4  12        0.35        0.48      0.27 o
   3   4  12       11.24       10.36      0.55 o
   4   4  12       13.84       12.69      0.72 o
  -5   5  12        0.01        0.06      0.36 o
  -4   5  12        6.30        6.86      0.26 o
  -3   5  12        6.96        7.02      0.39 o
  -2   5  12       17.16       19.03      0.53 o
  -1   5  12        7.89        7.99      0.38 o
   0   5  12       17.91       15.62      0.61 o
   1   5  12        1.72        1.11      0.31 o
   2   5  12        0.62        0.62      0.44 o
   3   5  12        6.63        6.69      0.57 o
  -5   6  12        0.05        0.17      0.24 o
  -4   6  12        5.40        5.52      0.34 o
  -3   6  12        6.22        6.58      0.39 o
  -2   6  12        0.77        0.81      0.30 o
  -1   6  12        3.61        3.71      0.36 o
   0   6  12       26.10       28.85      0.69 o
   1   6  12        0.07        0.25      0.44 o
   2   6  12        0.00        0.22      0.48 o
  -4   7  12        2.85        2.99      0.37 o
  -3   7  12        0.05        0.07      0.27 o
  -2   7  12        0.13        0.24      0.36 o
  -1   7  12        0.44        0.46      0.34 o
   0   7  12        4.23        4.45      0.47 o
   1   7  12        4.19        4.85      0.69 o
   0  -8  13        0.85        0.95      0.48 o
   1  -8  13        2.65        3.19      0.49 o
   2  -8  13        0.70        0.90      0.55 o
  -2  -7  13        0.29        0.36      0.44 o
  -1  -7  13       16.01       14.89      0.72 o
   0  -7  13        2.23        2.97      0.57 o
   1  -7  13        5.98        5.41      0.52 o
   2  -7  13        2.25        2.28      0.46 o
   3  -7  13       12.75       11.56      0.63 o
   4  -7  13        0.13        0.66      0.43 o
  -3  -6  13        1.27        2.26      0.41 o
  -2  -6  13       21.91       20.62      0.74 o
  -1  -6  13       10.85        9.53      0.52 o
   0  -6  13        5.46        5.33      0.46 o
   1  -6  13       37.16       37.80      0.98 o
   2  -6  13       20.53       20.39      0.85 o
   3  -6  13        2.56        2.62      0.43 o
   4  -6  13       15.67       15.60      0.73 o
   5  -6  13       14.31       12.96      0.66 o
  -3  -5  13        5.42        4.15      0.43 o
  -2  -5  13        6.71        6.94      0.43 o
  -1  -5  13       27.20       28.93      0.76 o
   0  -5  13      274.74      304.86      3.88 o
   1  -5  13      273.39      284.71      3.74 o
   2  -5  13       38.71       40.25      0.99 o
   3  -5  13       60.09       56.76      1.31 o
   4  -5  13        0.63        0.72      0.52 o
   5  -5  13        4.79        4.28      0.46 o
  -4  -4  13        0.08        0.22      0.23 o
  -3  -4  13        3.31        2.94      0.33 o
  -2  -4  13        7.04        8.18      0.38 o
  -1  -4  13        0.31        0.42      0.32 o
   0  -4  13       59.29       59.79      1.23 o
   1  -4  13       29.60       30.54      0.85 o
   2  -4  13        0.36        0.31      0.39 o
   3  -4  13       68.81       69.04      1.46 o
   4  -4  13        1.49        2.75      0.47 o
   5  -4  13        5.67        5.89      0.58 o
  -5  -3  13        0.69        0.68      0.27 o
  -4  -3  13       37.40       39.02      0.71 o
  -3  -3  13        4.59        5.03      0.28 o
  -2  -3  13        0.00        0.21      0.28 o
  -1  -3  13       45.20       43.73      0.84 o
   0  -3  13       26.72       26.78      0.69 o
   1  -3  13       22.37       20.81      0.67 o
   2  -3  13       42.68       40.68      1.06 o
   3  -3  13       65.97       58.74      1.40 o
   4  -3  13       15.10       15.65      0.65 o
   5  -3  13       17.04       19.43      0.76 o
  -5  -2  13        9.58        8.29      0.40 o
  -4  -2  13        0.36        0.26      0.21 o
  -3  -2  13       63.58       64.14      1.25 o
  -2  -2  13        5.45        7.54      0.33 o
  -1  -2  13       65.99       64.13      1.17 o
   0  -2  13       46.04       47.28      1.01 o
   1  -2  13      174.30      172.92      2.61 o
   2  -2  13       53.82       47.89      1.11 o
   3  -2  13       31.78       32.40      0.99 o
   4  -2  13       25.44       26.94      0.85 o
   5  -2  13        0.50        0.82      0.37 o
  -5  -1  13        0.27        0.05      0.18 o
  -4  -1  13        1.46        1.07      0.19 o
  -3  -1  13       34.35       34.18      0.69 o
  -2  -1  13       23.51       25.10      0.71 o
  -1  -1  13        8.00        8.16      0.38 o
   0  -1  13       34.86       35.54      0.90 o
   1  -1  13     1016.60     1041.31     12.10 o
   2  -1  13        5.48        6.05      0.49 o
   3  -1  13       49.86       54.91      1.19 o
   4  -1  13       57.30       61.77      1.56 o
   5  -1  13       39.49       39.86      0.90 o
  -5   0  13        2.62        1.88      0.13 o
  -4   0  13        7.99        8.36      0.49 o
  -3   0  13       27.21       24.13      0.48 o
  -2   0  13        0.01        0.22      0.18 o
  -1   0  13       57.81       58.28      1.91 o
   0   0  13       17.95       17.50      0.64 o
   1   0  13        3.07        2.43      0.37 o
   2   0  13        0.20        0.70      0.43 o
   3   0  13       77.03       76.00      1.49 o
   4   0  13       59.49       56.54      1.40 o
   5   0  13        0.14        0.54      0.28 o
  -5   1  13        3.65        2.76      0.18 o
  -4   1  13        9.43        6.79      0.35 o
  -3   1  13       58.87       52.50      1.06 o
  -2   1  13        3.97        3.28      0.20 o
  -1   1  13       11.88       11.17      0.60 o
   0   1  13        0.91        1.23      0.26 o
   1   1  13       72.69       71.70      1.47 o
   2   1  13        2.97        3.36      0.35 o
   3   1  13        2.41        2.08      0.34 o
   4   1  13       29.17       30.50      0.86 o
   5   1  13        0.05        0.21      0.27 o
  -5   2  13       20.38       17.70      0.50 o
  -4   2  13        1.50        1.66      0.27 o
  -3   2  13        7.37        8.03      0.30 o
  -2   2  13      470.02      499.22      7.37 o
  -1   2  13       62.46       56.93      1.10 o
   0   2  13        1.22        1.37      0.25 o
   1   2  13       28.98       27.78      0.76 o
   2   2  13        0.97        0.71      0.32 o
   3   2  13        8.35        8.12      0.42 o
   4   2  13        0.09        0.21      0.27 o
   5   2  13        6.46        5.47      0.42 o
  -6   3  13        6.12        3.98      0.43 o
  -5   3  13        0.02        0.37      0.30 o
  -4   3  13        6.86        5.30      0.42 o
  -3   3  13       22.02       21.30      0.49 o
  -2   3  13       77.40       95.73      2.16 o
  -1   3  13        7.02        6.05      0.31 o
   0   3  13      129.40      142.55      2.07 o
   1   3  13        8.08        8.62      0.37 o
   2   3  13        0.22        0.38      0.31 o
   3   3  13        1.95        2.09      0.37 o
   4   3  13        7.87        6.27      0.65 o
  -5   4  13        3.47        2.28      0.43 o
  -4   4  13        2.67        3.15      0.21 o
  -3   4  13       26.90       29.06      0.81 o
  -2   4  13       10.01       10.97      0.41 o
  -1   4  13        6.70        6.66      0.41 o
   0   4  13        0.02        0.15      0.27 o
   1   4  13       19.51       20.42      0.69 o
   2   4  13        0.00        0.18      0.32 o
   3   4  13        0.03        0.26      0.38 o
  -5   5  13        0.72        0.48      0.12 o
  -4   5  13        3.47        3.61      0.27 o
  -3   5  13        1.52        2.24      0.33 o
  -2   5  13        0.36        0.69      0.26 o
  -1   5  13        9.17        8.08      0.39 o
   0   5  13        9.69        8.46      0.42 o
   1   5  13        0.07        0.45      0.33 o
   2   5  13        1.55        1.47      0.36 o
   3   5  13        1.57        2.31      0.46 o
  -4   6  13        1.36        1.35      0.26 o
  -3   6  13        3.51        3.52      0.36 o
  -2   6  13       29.36       31.90      0.67 o
  -1   6  13        0.01        0.11      0.41 o
   0   6  13        0.77        1.25      0.40 o
   1   6  13       17.95       16.08      0.67 o
   2   6  13        0.27        0.27      0.69 o
  -3   7  13        0.01        0.32      0.47 o
  -2   7  13        2.50        2.63      0.39 o
  -1   7  13        0.47        0.40      0.45 o
   0   7  13        7.13        7.38      0.57 o
   1  -8  14       17.65       18.62      0.69 o
   2  -8  14        0.18        0.27      0.63 o
  -1  -7  14        3.92        3.64      0.51 o
   0  -7  14        6.43        7.45      0.55 o
   1  -7  14        1.25        1.23      0.40 o
   2  -7  14        7.32        6.84      0.57 o
   3  -7  14       15.22       14.27      0.68 o
   4  -7  14        1.58        1.50      0.46 o
  -2  -6  14        8.55        7.80      0.52 o
  -1  -6  14        2.69        2.73      0.38 o
   0  -6  14        0.06        0.33      0.40 o
   1  -6  14       16.99       16.76      0.68 o
   2  -6  14        0.34        0.51      0.61 o
   3  -6  14        0.00        0.43      0.40 o
   4  -6  14        7.14        6.31      0.63 o
  -3  -5  14        2.45        2.51      0.32 o
  -2  -5  14        2.17        1.66      0.30 o
  -1  -5  14        9.96       10.02      0.51 o
   0  -5  14      292.86      309.45      3.86 o
   1  -5  14       41.93       42.10      0.98 o
   2  -5  14        4.77        5.87      0.53 o
   3  -5  14       61.17       57.89      1.30 o
   4  -5  14        0.01        0.65      0.66 o
   5  -5  14        5.94        6.88      0.54 o
  -4  -4  14        0.28        0.30      0.25 o
  -3  -4  14       16.80       15.60      0.51 o
  -2  -4  14       29.99       31.35      0.74 o
  -1  -4  14        0.86        0.82      0.34 o
   0  -4  14       28.55       29.29      0.77 o
   1  -4  14      290.96      287.47      5.67 o
   2  -4  14       62.90       68.98      1.43 o
   3  -4  14      122.37      111.35      2.05 o
   4  -4  14       11.73       16.83      0.76 o
   5  -4  14        3.67        2.37      0.46 o
  -4  -3  14       29.52       30.46      0.57 o
  -3  -3  14        4.24        4.41      0.30 o
  -2  -3  14        7.21        7.58      0.37 o
  -1  -3  14       16.21       16.60      0.58 o
   0  -3  14       19.88       20.98      0.66 o
   1  -3  14       32.68       36.42      0.89 o
   2  -3  14      201.49      195.99      3.52 o
   3  -3  14        0.89        1.14      0.40 o
   4  -3  14       11.55       12.92      0.64 o
   5  -3  14       26.08       25.51      0.77 o
  -5  -2  14        0.37        0.60      0.23 o
  -4  -2  14        0.25        0.37      0.14 o
  -3  -2  14      224.95      241.07      4.32 o
  -2  -2  14        5.29        4.54      0.34 o
  -1  -2  14       19.79       21.32      0.65 o
   0  -2  14        1.75        2.42      0.35 o
   1  -2  14       75.15       71.54      1.37 o
   2  -2  14       91.01       94.45      1.86 o
   3  -2  14       56.82       58.95      1.45 o
   4  -2  14       15.44       13.56      0.63 o
   5  -2  14        0.15        0.32      0.40 o
  -5  -1  14       16.23       17.78      0.42 o
  -4  -1  14        3.11        2.24      0.12 o
  -3  -1  14        4.58        5.57      0.24 o
  -2  -1  14      232.67      222.93      3.63 o
  -1  -1  14        2.83        2.25      0.33 o
   0  -1  14      113.55      121.11      2.09 o
   1  -1  14      341.82      354.98      4.92 o
   2  -1  14       50.68       50.46      1.43 o
   3  -1  14       69.00       70.24      1.78 o
   4  -1  14       20.53       20.26      0.87 o
   5  -1  14       20.45       19.39      0.67 o
  -5   0  14        7.64        7.93      0.25 o
  -4   0  14       10.84        9.04      0.36 o
  -3   0  14       94.97       89.03      1.70 o
  -2   0  14        0.31        0.44      0.31 o
  -1   0  14       72.50       68.75      1.22 o
   0   0  14       11.36       10.78      0.55 o
   1   0  14       32.22       31.04      0.84 o
   2   0  14      267.15      278.93      4.00 o
   3   0  14      242.46      259.51      3.75 o
   4   0  14        7.98        7.89      0.61 o
   5   0  14        1.03        0.84      0.29 o
  -5   1  14        1.12        0.77      0.10 o
  -4   1  14       11.17        8.82      0.38 o
  -3   1  14        6.95        8.84      0.34 o
  -2   1  14      112.57      114.31      1.90 o
  -1   1  14       20.09       21.02      1.01 o
   0   1  14        0.32        0.47      0.29 o
   1   1  14       37.01       38.14      1.10 o
   2   1  14       78.26       78.13      1.51 o
   3   1  14       53.33       61.05      1.15 o
   4   1  14        8.76        9.62      0.57 o
   5   1  14        0.65        0.89      0.27 o
  -5   2  14        2.97        2.27      0.27 o
  -4   2  14       12.28       11.63      0.55 o
  -3   2  14      271.30      268.07      4.03 o
  -2   2  14       46.63       49.84      1.07 o
  -1   2  14       29.82       30.08      0.81 o
   0   2  14       35.68       36.49      0.87 o
   1   2  14       22.58       22.51      0.70 o
   2   2  14       31.66       29.53      0.91 o
   3   2  14       19.36       19.19      0.65 o
   4   2  14        0.21        0.33      0.33 o
  -5   3  14        1.94        1.27      0.29 o
  -4   3  14        6.38        5.49      0.46 o
  -3   3  14        2.22        2.04      0.22 o
  -2   3  14      189.35      187.67      2.49 o
  -1   3  14       70.66       72.56      1.31 o
   0   3  14       94.03       97.33      1.65 o
   1   3  14        0.38        0.34      0.30 o
   2   3  14        5.70        5.41      0.39 o
   3   3  14        3.94        4.25      0.41 o
   4   3  14        3.88        2.62      0.40 o
  -5   4  14        3.27        2.58      0.46 o
  -4   4  14        3.45        3.10      0.19 o
  -3   4  14        2.80        3.61      0.27 o
  -2   4  14        4.63        4.38      0.36 o
  -1   4  14       11.98       12.68      0.48 o
   0   4  14        0.07        0.48      0.28 o
   1   4  14       24.70       25.97      0.73 o
   2   4  14       10.67        9.86      0.52 o
   3   4  14        1.81        1.48      0.36 o
  -5   5  14        1.05        1.36      0.51 o
  -4   5  14        2.38        2.11      0.27 o
  -3   5  14        0.26        0.36      0.23 o
  -2   5  14       11.53       10.64      0.42 o
  -1   5  14       12.63       12.58      0.50 o
   0   5  14        1.77        1.28      0.34 o
   1   5  14        0.56        0.56      0.38 o
   2   5  14        0.23        0.60      0.40 o
  -4   6  14        0.00        0.40      0.39 o
  -3   6  14        1.58        1.09      0.32 o
  -2   6  14        4.99        5.27      0.44 o
  -1   6  14        0.39        0.28      0.34 o
   0   6  14        4.46        4.82      0.44 o
   1   6  14       14.69       14.77      0.53 o
  -3   7  14        0.07        0.09      0.34 o
  -2   7  14        1.18        1.02      0.37 o
  -1   7  14        4.02        3.99      0.52 o
  -1  -7  15        0.91        1.10      0.43 o
   0  -7  15       12.14       12.90      0.70 o
   1  -7  15        4.48        4.87      0.51 o
   2  -7  15        1.39        1.44      0.45 o
   3  -7  15       11.55       10.55      0.61 o
  -2  -6  15        3.98        3.95      0.46 o
  -1  -6  15        0.37        0.70      0.38 o
   0  -6  15        2.86        2.68      0.41 o
   1  -6  15        3.53        3.65      0.45 o
   2  -6  15       17.53       18.76      0.84 o
   3  -6  15        1.96        2.10      0.52 o
   4  -6  15       12.29       11.65      0.65 o
  -3  -5  15        0.91        0.77      0.42 o
  -2  -5  15       12.29       11.69      0.56 o
  -1  -5  15        5.11        5.22      0.43 o
   0  -5  15       10.38       10.73      0.57 o
   1  -5  15        1.85        1.79      0.41 o
   2  -5  15       44.14       45.95      1.25 o
   3  -5  15       24.20       27.21      0.89 o
   4  -5  15        0.27        0.60      0.41 o
   5  -5  15       15.56       14.88      0.70 o
  -4  -4  15        1.05        1.02      0.33 o
  -3  -4  15        0.22        0.28      0.29 o
  -2  -4  15       28.00       29.78      0.75 o
  -1  -4  15        0.01        0.40      0.39 o
   0  -4  15       12.88       14.41      0.56 o
   1  -4  15      233.73      245.76      3.38 o
   2  -4  15       22.06       21.00      0.78 o
   3  -4  15        0.85        0.98      0.53 o
   4  -4  15       11.41       13.03      0.68 o
   5  -4  15        0.15        0.40      0.61 o
  -4  -3  15        4.27        4.94      0.30 o
  -3  -3  15       13.31       11.44      0.48 o
  -2  -3  15        5.17        4.19      0.33 o
  -1  -3  15        7.18        7.46      0.42 o
   0  -3  15       46.66       50.95      1.06 o
   1  -3  15        2.02        2.19      0.42 o
   2  -3  15        4.85        5.29      0.52 o
   3  -3  15        9.23       10.64      0.62 o
   4  -3  15        3.18        2.66      0.47 o
   5  -3  15       26.36       28.06      0.88 o
  -5  -2  15        7.34        6.83      0.41 o
  -4  -2  15        1.35        1.12      0.15 o
  -3  -2  15        2.55        3.11      0.27 o
  -2  -2  15        0.11        0.30      0.24 o
  -1  -2  15       16.94       17.28      0.57 o
   0  -2  15        9.16        8.32      0.49 o
   1  -2  15        7.80        7.69      0.56 o
   2  -2  15       30.64       38.88      1.22 o
   3  -2  15       27.84       29.21      0.99 o
   4  -2  15        1.10        1.59      0.42 o
   5  -2  15        0.27        0.45      0.39 o
  -5  -1  15       11.47       11.26      0.49 o
  -4  -1  15        0.09        0.42      0.33 o
  -3  -1  15        0.13        0.17      0.16 o
  -2  -1  15      130.19      134.12      2.61 o
  -1  -1  15        0.75        0.62      0.31 o
   0  -1  15        5.30        6.52      0.47 o
   1  -1  15        1.69        1.79      0.48 o
   2  -1  15      208.18      220.70      3.71 o
   3  -1  15       22.34       23.35      0.89 o
   4  -1  15        2.80        2.42      0.57 o
   5  -1  15        4.47        4.32      0.47 o
  -5   0  15        0.70        0.66      0.14 o
  -4   0  15       16.01       14.47      0.51 o
  -3   0  15        0.13        0.21      0.18 o
  -2   0  15        1.20        1.41      0.25 o
  -1   0  15       84.06       82.11      1.50 o
   0   0  15        3.89        3.38      0.41 o
   1   0  15       32.74       34.77      0.96 o
   2   0  15        0.11        0.51      0.52 o
   3   0  15        2.38        2.41      0.47 o
   4   0  15        1.15        1.00      0.41 o
   5   0  15        1.19        1.19      0.29 o
  -5   1  15        0.39        0.45      0.14 o
  -4   1  15        2.76        2.21      0.25 o
  -3   1  15       56.22       57.10      0.97 o
  -2   1  15       13.59       13.53      0.45 o
  -1   1  15        1.49        1.81      0.23 o
   0   1  15        4.40        4.11      0.44 o
   1   1  15        4.04        4.40      0.41 o
   2   1  15        0.30        0.06      0.44 o
   3   1  15       21.17       21.96      0.70 o
   4   1  15        6.46        6.38      0.50 o
  -5   2  15        0.75        0.62      0.18 o
  -4   2  15        6.88        6.69      0.41 o
  -3   2  15        2.94        3.26      0.24 o
  -2   2  15        0.21        0.41      0.22 o
  -1   2  15        7.58        7.48      0.40 o
   0   2  15        8.08        7.93      0.40 o
   1   2  15       17.65       16.09      0.61 o
   2   2  15        0.02        0.27      0.43 o
   3   2  15        5.52        5.78      0.57 o
   4   2  15        3.10        2.77      0.40 o
  -5   3  15        1.70        1.28      0.30 o
  -4   3  15        7.93        6.38      0.46 o
  -3   3  15        2.08        1.46      0.19 o
  -2   3  15      237.96      225.30      3.04 o
  -1   3  15       25.17       24.27      0.68 o
   0   3  15        6.55        6.89      0.37 o
   1   3  15        2.96        2.84      0.31 o
   2   3  15        7.72        7.21      0.43 o
   3   3  15        1.39        1.78      0.39 o
   4   3  15        1.11        1.02      0.34 o
  -5   4  15        1.35        1.35      0.53 o
  -4   4  15        2.24        2.56      0.19 o
  -3   4  15        1.91        2.58      0.25 o
  -2   4  15        7.46        7.54      0.36 o
  -1   4  15       15.86       16.21      0.61 o
   0   4  15        1.34        1.25      0.30 o
   1   4  15       16.22       14.87      0.57 o
   2   4  15        0.67        1.03      0.37 o
   3   4  15        0.07        0.26      0.40 o
  -4   5  15        4.44        5.17      0.21 o
  -3   5  15        1.79        1.45      0.26 o
  -2   5  15        0.18        0.05      0.27 o
  -1   5  15        2.18        2.30      0.33 o
   0   5  15        5.74        4.87      0.41 o
   1   5  15        0.05        0.21      0.29 o
   2   5  15        0.59        0.56      0.39 o
  -4   6  15        0.46        0.38      0.71 o
  -3   6  15        1.19        1.05      0.31 o
  -2   6  15        0.02        0.26      0.35 o
  -1   6  15        0.12        0.57      0.44 o
   0   6  15        0.61        0.68      0.72 o
   1   6  15        1.05        1.04      0.49 o
  -1  -7  16        0.35        0.47      0.52 o
   0  -7  16       11.76       11.01      0.72 o
   1  -7  16        0.60        0.59      0.52 o
   2  -7  16        2.90        3.20      0.52 o
   3  -7  16        5.10        4.18      0.52 o
  -2  -6  16        4.34        5.00      0.63 o
  -1  -6  16        0.03        0.33      0.40 o
   0  -6  16        5.96        5.59      0.51 o
   1  -6  16       21.16       21.44      0.82 o
   2  -6  16        6.71        6.58      0.58 o
   3  -6  16        3.08        3.28      0.49 o
   4  -6  16       10.51       12.02      0.63 o
  -3  -5  16        1.71        1.16      0.35 o
  -2  -5  16        1.25        1.35      0.40 o
  -1  -5  16       36.17       37.27      0.94 o
   0  -5  16       12.85       12.12      0.57 o
   1  -5  16       91.72       96.96      1.86 o
   2  -5  16        4.54        3.86      0.48 o
   3  -5  16       10.90       11.35      0.63 o
   4  -5  16        0.14        0.40      0.49 o
  -4  -4  16        0.42        0.63      0.35 o
  -3  -4  16        3.60        3.92      0.33 o
  -2  -4  16        4.64        5.32      0.42 o
  -1  -4  16        6.15        6.01      0.42 o
   0  -4  16       15.95       15.58      0.65 o
   1  -4  16      109.56      122.65      1.97 o
   2  -4  16       52.92       51.79      1.18 o
   3  -4  16        2.59        1.58      0.45 o
   4  -4  16        6.12        6.49      0.56 o
   5  -4  16        0.74        0.87      0.64 o
  -4  -3  16       23.53       25.72      0.51 o
  -3  -3  16        1.19        1.13      0.29 o
  -2  -3  16        4.25        3.44      0.32 o
  -1  -3  16        2.41        2.77      0.35 o
   0  -3  16       48.37       47.45      1.23 o
   1  -3  16      169.10      184.98      2.77 o
   2  -3  16       52.88       54.60      1.25 o
   3  -3  16        7.00        8.13      0.62 o
   4  -3  16        0.30        0.41      0.58 o
   5  -3  16       20.17       20.41      0.80 o
  -5  -2  16        6.57        6.21      0.47 o
  -4  -2  16        4.34        5.13      0.30 o
  -3  -2  16       17.09       18.26      0.61 o
  -2  -2  16        0.26        0.46      0.32 o
  -1  -2  16       16.32       14.26      0.64 o
   0  -2  16       69.59       74.35      1.49 o
   1  -2  16       50.97       56.53      1.33 o
   2  -2  16       19.73       22.68      0.95 o
   3  -2  16       52.18       52.47      1.66 o
   4  -2  16        0.17        0.62      0.48 o
   5  -2  16        0.29        0.33      0.52 o
  -5  -1  16        0.08        0.14      0.16 o
  -4  -1  16       36.08       36.20      1.02 o
  -3  -1  16       14.17       13.82      0.46 o
  -2  -1  16       44.69       48.81      0.95 o
  -1  -1  16        0.00        0.26      0.36 o
   0  -1  16       60.28       66.18      1.39 o
   1  -1  16      233.96      249.64      4.19 o
   2  -1  16        7.93        8.23      0.61 o
   3  -1  16       25.65       25.39      0.98 o
   4  -1  16        3.85        4.20      0.53 o
   5  -1  16        4.46        4.40      0.49 o
  -5   0  16        3.98        3.54      0.20 o
  -4   0  16        2.51        3.60      0.39 o
  -3   0  16       41.38       39.59      1.18 o
  -2   0  16        0.91        1.33      0.34 o
  -1   0  16       35.14       35.09      0.82 o
   0   0  16        1.04        1.37      0.38 o
   1   0  16       63.83       60.00      1.36 o
   2   0  16      155.01      166.70      2.58 o
   3   0  16       60.78       61.02      1.53 o
   4   0  16        2.37        1.93      0.46 o
   5   0  16        2.23        1.71      0.34 o
  -5   1  16        1.22        0.97      0.20 o
  -4   1  16       17.97       15.66      0.57 o
  -3   1  16        2.23        2.69      0.20 o
  -2   1  16       18.12       19.16      0.48 o
  -1   1  16        0.25        0.17      0.19 o
   0   1  16        4.99        5.46      0.42 o
   1   1  16       80.03       73.03      2.18 o
   2   1  16       34.56       37.40      1.00 o
   3   1  16       22.55       23.42      0.74 o
   4   1  16        0.94        1.71      0.50 o
  -5   2  16        0.62        0.58      0.21 o
  -4   2  16        3.19        3.73      0.40 o
  -3   2  16        0.43        0.24      0.13 o
  -2   2  16        9.72       10.84      0.50 o
  -1   2  16        1.71        2.14      0.26 o
   0   2  16        1.48        1.80      0.32 o
   1   2  16        0.01        0.19      0.33 o
   2   2  16       19.34       20.67      0.74 o
   3   2  16        4.82        5.42      0.58 o
   4   2  16        4.39        3.70      0.48 o
  -5   3  16        0.26        0.35      0.30 o
  -4   3  16        1.83        1.57      0.35 o
  -3   3  16       37.30       35.03      0.61 o
  -2   3  16       64.14       63.44      1.21 o
  -1   3  16       29.29       28.75      0.94 o
   0   3  16        3.63        3.40      0.32 o
   1   3  16       14.20       12.25      0.48 o
   2   3  16        0.68        0.43      0.31 o
   3   3  16       15.77       16.61      0.72 o
  -5   4  16        0.05        0.13      0.38 o
  -4   4  16        0.02        0.05      0.16 o
  -3   4  16        3.27        2.74      0.27 o
  -2   4  16        1.16        1.69      0.27 o
  -1   4  16        3.97        3.47      0.34 o
   0   4  16        1.54        1.71      0.32 o
   1   4  16        2.85        3.58      0.37 o
   2   4  16        3.76        3.83      0.46 o
   3   4  16        3.80        4.21      0.52 o
  -4   5  16        0.37        0.45      0.22 o
  -3   5  16        0.00        0.16      0.26 o
  -2   5  16        0.39        0.05      0.28 o
  -1   5  16        0.21        0.17      0.32 o
   0   5  16        7.06        6.80      0.44 o
   1   5  16        0.58        0.62      0.33 o
   2   5  16        0.35        0.41      0.53 o
  -3   6  16        1.08        1.15      0.40 o
  -2   6  16        0.68        1.01      0.37 o
  -1   6  16        0.24        0.26      0.35 o
   0   6  16        2.76        3.28      0.50 o
   0  -7  17        0.80        1.11      0.48 o
   1  -7  17        2.33        2.87      0.49 o
   2  -7  17        0.36        0.82      0.43 o
  -2  -6  17        8.00        8.51      0.62 o
  -1  -6  17        0.50        1.09      0.44 o
   0  -6  17        4.05        4.03      0.50 o
   1  -6  17        0.95        1.07      0.50 o
   2  -6  17        6.87        6.60      0.58 o
   3  -6  17        1.71        0.88      0.49 o
  -3  -5  17        0.00        0.41      0.36 o
  -2  -5  17        0.38        0.45      0.44 o
  -1  -5  17       73.17       73.31      1.30 o
   0  -5  17        1.23        1.44      0.42 o
   1  -5  17        0.42        0.58      0.43 o
   2  -5  17        7.73        6.47      0.51 o
   3  -5  17       15.36       14.62      0.72 o
   4  -5  17        0.02        0.31      0.42 o
  -3  -4  17        7.09        7.70      0.50 o
  -2  -4  17        0.56        0.45      0.33 o
  -1  -4  17        6.73        6.43      0.44 o
   0  -4  17       13.06       14.29      0.66 o
   1  -4  17        6.31        6.09      0.54 o
   2  -4  17       60.56       53.65      1.28 o
   3  -4  17        4.78        5.78      0.59 o
   4  -4  17        6.43        7.30      0.65 o
  -4  -3  17        0.42        0.33      0.24 o
  -3  -3  17        1.81        2.11      0.28 o
  -2  -3  17        3.05        3.11      0.35 o
  -1  -3  17        9.36       11.08      0.58 o
   0  -3  17        2.40        2.60      0.47 o
   1  -3  17        1.23        1.52      0.46 o
   2  -3  17        7.02        6.79      0.54 o
   3  -3  17        3.90        3.38      0.50 o
   4  -3  17        1.59        2.00      0.58 o
   5  -3  17        9.33        9.96      0.66 o
  -4  -2  17       20.34       20.07      0.46 o
  -3  -2  17        4.49        5.00      0.34 o
  -2  -2  17        1.05        1.07      0.26 o
  -1  -2  17        5.63        5.68      0.40 o
   0  -2  17        1.44        1.77      0.42 o
   1  -2  17        8.32        9.91      0.65 o
   2  -2  17        1.29        1.74      0.60 o
   3  -2  17       49.97       51.58      1.39 o
   4  -2  17        0.29        0.75      0.56 o
   5  -2  17        0.01        0.47      0.42 o
  -5  -1  17        2.70        2.92      0.24 o
  -4  -1  17        0.25        0.10      0.56 o
  -3  -1  17        5.87        6.88      0.27 o
  -2  -1  17       29.23       31.41      0.75 o
  -1  -1  17        6.63        6.43      0.50 o
   0  -1  17       56.53       59.12      1.34 o
   1  -1  17        3.68        3.71      0.54 o
   2  -1  17       71.78       72.07      2.11 o
   3  -1  17       33.22       29.27      1.02 o
   4  -1  17        5.95        6.05      0.62 o
  -5   0  17        0.00        0.09      0.16 o
  -4   0  17       10.18        9.38      0.49 o
  -3   0  17        0.19        0.16      0.11 o
  -2   0  17        2.51        3.22      0.37 o
  -1   0  17       14.04       13.89      0.62 o
   0   0  17        7.82        9.48      0.56 o
   1   0  17       74.14       78.41      1.48 o
   2   0  17      152.62      166.61      2.82 o
   3   0  17        3.46        3.53      0.54 o
   4   0  17        0.93        1.28      0.41 o
  -5   1  17        0.91        0.45      0.21 o
  -4   1  17        7.66        6.05      0.74 o
  -3   1  17        0.02        0.28      0.15 o
  -2   1  17       27.82       28.37      0.62 o
  -1   1  17        2.33        2.60      0.27 o
   0   1  17        6.69        6.27      0.62 o
   1   1  17        0.04        0.38      0.34 o
   2   1  17       11.55       12.19      0.68 o
   3   1  17       52.28       53.60      1.15 o
   4   1  17        0.14        0.10      0.60 o
  -5   2  17        1.71        1.86      0.21 o
  -4   2  17       22.63       21.47      0.83 o
  -3   2  17        2.69        2.79      0.20 o
  -2   2  17       14.08       13.61      0.64 o
  -1   2  17        4.53        4.31      0.34 o
   0   2  17        1.24        1.45      0.32 o
   1   2  17       15.06       14.61      0.65 o
   2   2  17        4.80        4.80      0.48 o
   3   2  17        9.55        8.69      0.60 o
   4   2  17        5.11        4.34      0.62 o
  -5   3  17        2.78        2.17      0.35 o
  -4   3  17        5.78        5.43      0.61 o
  -3   3  17        0.52        0.66      0.21 o
  -2   3  17        1.36        1.33      0.25 o
  -1   3  17       50.34       50.63      1.13 o
   0   3  17        0.64        0.93      0.50 o
   1   3  17        0.00        0.43      0.30 o
   2   3  17        3.84        3.79      0.39 o
   3   3  17       16.30       14.24      0.68 o
  -4   4  17        0.50        0.66      0.22 o
  -3   4  17        3.96        3.32      0.32 o
  -2   4  17        1.18        1.04      0.27 o
  -1   4  17        2.93        2.70      0.34 o
   0   4  17        1.43        1.31      0.33 o
   1   4  17        2.53        2.88      0.39 o
   2   4  17        2.78        2.96      0.45 o
  -4   5  17        2.34        2.66      0.34 o
  -3   5  17        0.35        0.22      0.31 o
  -2   5  17        0.62        0.21      0.33 o
  -1   5  17        1.51        1.28      0.35 o
   0   5  17        0.95        1.08      0.38 o
   1   5  17        0.99        0.56      0.32 o
  -2   6  17        1.70        2.19      0.59 o
  -1   6  17        0.56        0.65      0.45 o
   0   6  17        1.87        1.33      0.51 o
   1  -7  18        1.44        1.35      0.58 o
  -1  -6  18        0.35        0.83      0.48 o
   0  -6  18        7.59        8.04      0.63 o
   1  -6  18       17.23       14.98      0.76 o
   2  -6  18        3.21        4.02      0.56 o
   3  -6  18        2.52        1.99      0.56 o
  -2  -5  18        0.07        0.24      0.55 o
   0  -5  18       31.93       29.99      0.87 o
   1  -5  18        2.73        2.52      0.48 o
   2  -5  18        2.60        1.85      0.51 o
   3  -5  18       11.73       11.45      0.66 o
   4  -5  18        0.05        0.29      0.54 o
  -3  -4  18        8.37        7.75      0.51 o
  -2  -4  18        2.41        2.80      0.35 o
  -1  -4  18       16.98       16.53      0.61 o
   0  -4  18      380.70      396.84      5.99 o
   1  -4  18       22.33       22.05      0.80 o
   2  -4  18        0.01        0.46      0.56 o
   3  -4  18       14.38       11.22      0.77 o
   4  -4  18        5.64        5.77      0.58 o
  -4  -3  18        3.86        3.71      0.52 o
  -3  -3  18        0.59        0.34      0.28 o
  -2  -3  18        4.96        4.72      0.41 o
  -1  -3  18       41.04       46.13      1.06 o
   0  -3  18        5.56        5.78      0.50 o
   1  -3  18       63.72       71.18      1.53 o
   2  -3  18       26.54       26.53      0.97 o
   3  -3  18        7.86        5.54      0.54 o
   4  -3  18        2.95        2.91      0.64 o
  -4  -2  18        7.01        6.86      0.34 o
  -3  -2  18        1.30        1.33      0.26 o
  -2  -2  18        0.91        1.27      0.27 o
  -1  -2  18        1.55        2.09      0.37 o
   0  -2  18       87.52       93.49      2.03 o
   1  -2  18       32.42       34.45      1.20 o
   2  -2  18        3.77        4.56      0.67 o
   3  -2  18       21.12       19.64      0.99 o
   4  -2  18        1.22        1.82      0.56 o
  -4  -1  18       15.05       15.23      0.54 o
  -3  -1  18       25.29       25.89      0.68 o
  -2  -1  18       17.44       17.90      0.58 o
  -1  -1  18        7.76        8.15      0.51 o
   0  -1  18       38.08       38.20      1.10 o
   1  -1  18       29.85       32.63      1.11 o
   2  -1  18       28.92       26.33      1.13 o
   3  -1  18        0.55        1.01      0.73 o
   4  -1  18        3.79        3.22      0.52 o
  -5   0  18        0.68        0.55      0.22 o
  -4   0  18        4.19        4.23      0.42 o
  -3   0  18        1.75        1.99      0.16 o
  -2   0  18        1.78        1.82      0.35 o
  -1   0  18        1.77        2.34      0.37 o
   0   0  18      239.92      253.99      3.85 o
   1   0  18        1.11        1.22      0.60 o
   2   0  18       18.05       20.61      1.02 o
   3   0  18       30.01       31.97      1.31 o
   4   0  18        2.39        2.27      0.49 o
  -5   1  18        0.03        0.05      0.29 o
  -4   1  18        0.00        0.44      0.33 o
  -3   1  18        1.39        1.34      0.15 o
  -2   1  18       11.31       11.76      0.43 o
  -1   1  18        2.28        2.87      0.30 o
   0   1  18        0.16        0.84      0.28 o
   1   1  18       21.52       25.49      0.82 o
   2   1  18        6.22        6.26      0.51 o
   3   1  18       55.49       62.48      1.58 o
   4   1  18        0.09        0.14      0.50 o
  -5   2  18        0.35        0.08      0.26 o
  -4   2  18        5.50        7.02      0.60 o
  -3   2  18        0.14        0.08      0.14 o
  -2   2  18        7.75        7.33      0.36 o
  -1   2  18        3.60        3.66      0.34 o
   0   2  18        4.85        4.88      0.42 o
   1   2  18        0.18        0.53      0.33 o
   2   2  18        7.09        7.45      0.53 o
   3   2  18        3.74        3.85      0.50 o
  -4   3  18        1.12        0.50      0.13 o
  -3   3  18       51.02       53.30      0.97 o
  -2   3  18        0.25        0.38      0.23 o
  -1   3  18       17.01       16.10      0.52 o
   0   3  18        5.20        5.39      0.37 o
   1   3  18        0.05        0.34      0.30 o
   2   3  18        0.77        0.43      0.45 o
   3   3  18        3.04        3.30      0.44 o
  -4   4  18        0.18        0.18      0.16 o
  -3   4  18        5.91        5.76      0.43 o
  -2   4  18        0.74        0.61      0.33 o
  -1   4  18        7.57        7.42      0.47 o
   0   4  18       13.54       13.78      0.62 o
   1   4  18        0.03        0.32      0.35 o
   2   4  18        2.13        2.03      0.54 o
  -3   5  18        0.01        0.01      0.53 o
  -2   5  18        0.00        0.34      0.46 o
  -1   5  18        4.40        5.25      0.44 o
   0   5  18        2.24        2.70      0.39 o
   1   5  18        0.58        0.79      0.35 o
  -1  -6  19        0.21        0.48      0.56 o
   0  -6  19        0.18        0.50      0.57 o
   1  -6  19        6.44        6.88      0.60 o
   2  -6  19        1.83        1.45      0.56 o
  -2  -5  19        0.28        0.52      0.42 o
  -1  -5  19        1.63        1.68      0.79 o
   0  -5  19        0.31        0.50      0.60 o
   1  -5  19        1.26        1.18      0.43 o
   2  -5  19        2.33        1.31      0.52 o
   3  -5  19        5.01        4.55      0.54 o
  -3  -4  19        0.77        1.15      0.34 o
  -2  -4  19        4.05        4.31      0.55 o
  -1  -4  19       32.69       32.64      0.94 o
   0  -4  19       35.94       41.55      1.14 o
   1  -4  19        0.01        0.33      0.62 o
   2  -4  19       17.53       15.97      0.85 o
   3  -4  19        7.75        6.62      0.69 o
   4  -4  19        0.66        0.80      0.58 o
  -3  -3  19        0.57        0.77      0.28 o
  -2  -3  19        5.42        5.74      0.54 o
  -1  -3  19        2.20        1.80      0.48 o
   0  -3  19        0.67        1.00      0.45 o
   1  -3  19       48.27       48.48      1.40 o
   2  -3  19       47.76       46.61      2.21 o
   3  -3  19        0.04        0.31      0.58 o
   4  -3  19        0.02        0.31      0.44 o
  -4  -2  19        6.84        6.84      0.33 o
  -3  -2  19        0.61        0.72      0.27 o
  -2  -2  19        0.18        0.49      0.31 o
  -1  -2  19        5.45        3.96      0.43 o
   0  -2  19        0.95        0.83      0.44 o
   1  -2  19        8.60        9.48      0.75 o
   2  -2  19       15.02       16.49      0.92 o
   3  -2  19        8.98        8.73      0.70 o
   4  -2  19        1.76        2.11      0.58 o
  -4  -1  19       10.68       12.86      0.36 o
  -3  -1  19        8.52        8.12      0.35 o
  -2  -1  19        7.04        7.47      0.39 o
  -1  -1  19       12.46       11.82      0.91 o
   0  -1  19        2.48        1.87      0.43 o
   1  -1  19        5.40        6.15      0.62 o
   2  -1  19        2.83        2.81      0.60 o
   3  -1  19        0.00        0.15      0.56 o
   4  -1  19        1.09        1.38      0.50 o
  -4   0  19        6.90        6.94      0.53 o
  -3   0  19        6.64        6.46      0.26 o
  -2   0  19        9.11        8.57      0.38 o
  -1   0  19        0.95        0.92      0.36 o
   0   0  19       39.24       44.83      1.16 o
   1   0  19        4.28        5.35      0.59 o
   2   0  19       16.06       15.38      0.89 o
   3   0  19       20.14       19.19      0.84 o
   4   0  19        2.02        2.57      0.48 o
  -4   1  19        0.18        0.20      0.32 o
  -3   1  19        4.89        5.10      0.27 o
  -2   1  19        6.39        6.70      0.31 o
  -1   1  19        1.80        1.24      0.29 o
   0   1  19        5.12        5.68      0.41 o
   1   1  19       18.99       19.41      0.72 o
   2   1  19       14.64       14.08      0.64 o
   3   1  19       20.44       19.75      0.79 o
  -4   2  19        2.08        1.05      0.35 o
  -3   2  19        0.77        0.63      0.21 o
  -2   2  19        6.89        7.23      0.36 o
  -1   2  19        0.01        0.13      0.32 o
   0   2  19        0.55        1.28      0.35 o
   1   2  19        0.02        0.59      0.42 o
   2   2  19       11.97       12.36      0.63 o
   3   2  19        0.05        0.31      0.42 o
  -4   3  19        3.76        3.08      0.18 o
  -3   3  19       25.50       29.76      0.69 o
  -2   3  19        0.42        2.19      0.37 o
  -1   3  19        0.52        0.75      0.33 o
   0   3  19       10.33        8.39      0.46 o
   1   3  19        0.02        0.19      0.33 o
   2   3  19        0.02        0.48      0.43 o
  -4   4  19        0.25        0.39      0.20 o
  -3   4  19        1.54        1.42      0.33 o
  -2   4  19       14.22       12.30      0.54 o
  -1   4  19        2.31        2.83      0.34 o
   0   4  19        3.12        2.82      0.45 o
   1   4  19        0.12        0.31      0.48 o
  -3   5  19        0.95        0.94      0.41 o
  -2   5  19        0.06        0.14      0.35 o
  -1   5  19        0.44        0.31      0.39 o
   0   5  19        1.12        0.93      0.50 o
   0  -6  20        3.19        3.63      0.53 o
   1  -6  20        4.39        3.75      0.76 o
   2  -6  20        1.34        1.15      0.46 o
  -1  -5  20       11.39       12.38      0.67 o
   0  -5  20        2.74        2.62      0.50 o
   1  -5  20        0.41        0.60      0.46 o
   2  -5  20        5.44        5.64      0.68 o
   3  -5  20        4.43        4.70      0.62 o
  -2  -4  20        4.37        4.28      0.43 o
  -1  -4  20        8.82        8.06      0.60 o
   0  -4  20        7.05        7.90      0.59 o
   1  -4  20       14.86       13.25      0.77 o
   2  -4  20        5.73        6.93      0.98 o
   3  -4  20        5.98        6.61      0.64 o
  -3  -3  20        0.85        1.07      0.39 o
  -2  -3  20        2.69        3.35      0.47 o
  -1  -3  20        4.77        5.68      0.54 o
   0  -3  20       79.48       84.35      1.68 o
   1  -3  20       11.51       11.08      0.75 o
   2  -3  20        3.32        4.44      1.33 o
   3  -3  20        1.14        1.20      0.58 o
   4  -3  20        4.78        5.72      0.56 o
  -3  -2  20        0.31        0.62      0.24 o
  -2  -2  20        0.38        0.72      0.33 o
  -1  -2  20        9.63        9.36      0.56 o
   0  -2  20       35.40       40.17      1.10 o
   1  -2  20        0.16        0.54      0.53 o
   2  -2  20        3.05        2.65      0.76 o
   3  -2  20        5.61        5.67      0.65 o
   4  -2  20       10.86       13.17      0.63 o
  -4  -1  20        1.61        1.62      0.18 o
  -3  -1  20        2.63        3.12      0.31 o
  -2  -1  20        4.32        4.61      0.38 o
  -1  -1  20        1.53        1.00      0.50 o
   0  -1  20        0.06        0.70      0.50 o
   1  -1  20        6.27        6.46      0.63 o
   2  -1  20        1.85        2.99      0.57 o
   3  -1  20        3.72        3.32      0.61 o
   4  -1  20        2.15        2.67      0.50 o
  -4   0  20        1.24        1.31      0.43 o
  -3   0  20       14.16       12.18      0.87 o
  -2   0  20        7.24        8.06      0.47 o
  -1   0  20        1.94        2.01      0.42 o
   0   0  20        4.66        5.52      0.55 o
   1   0  20       41.71       45.72      1.17 o
   2   0  20       12.02       12.65      0.76 o
   3   0  20        0.76        1.15      0.64 o
  -4   1  20        0.15        0.11      0.64 o
  -3   1  20        4.67        4.56      0.28 o
  -2   1  20        7.52        9.14      0.36 o
  -1   1  20        1.85        2.18      0.32 o
   0   1  20        4.44        3.54      0.40 o
   1   1  20       11.10       11.05      0.58 o
   2   1  20        0.00        0.33      0.43 o
   3   1  20        0.79        1.11      0.44 o
  -4   2  20        2.06        1.44      0.34 o
  -3   2  20        0.00        0.09      0.16 o
  -2   2  20        7.65        8.00      0.34 o
  -1   2  20        0.39        1.04      0.29 o
   0   2  20        1.10        1.17      0.34 o
   1   2  20        0.88        1.05      0.41 o
   2   2  20        5.69        5.69      0.54 o
   3   2  20        0.12        0.25      0.42 o
  -4   3  20        0.31        0.14      0.18 o
  -3   3  20        0.43        0.51      0.26 o
  -2   3  20        0.31        0.56      0.29 o
  -1   3  20        0.15        0.33      0.34 o
   0   3  20        2.35        2.99      0.40 o
   1   3  20        0.46        0.32      0.35 o
   2   3  20        0.09        0.32      0.62 o
  -3   4  20       13.05       11.61      0.48 o
  -2   4  20       16.91       18.19      0.64 o
  -1   4  20        0.90        0.93      0.34 o
   0   4  20        0.02        0.39      0.35 o
   1   4  20        1.09        1.07      0.46 o
  -1   5  20        1.59        1.74      0.45 o
  -1  -5  21        0.20        0.53      0.62 o
   0  -5  21        0.55        0.63      0.57 o
   1  -5  21        0.15        0.16      0.50 o
   2  -5  21        6.57        5.76      0.63 o
  -2  -4  21        0.65        0.81      0.45 o
  -1  -4  21       43.33       38.35      1.38 o
   0  -4  21        8.28        8.27      0.63 o
   1  -4  21        2.45        2.08      0.54 o
   2  -4  21        0.05        0.97      0.83 o
   3  -4  21        1.17        1.02      0.56 o
  -3  -3  21        0.03        0.13      0.33 o
  -2  -3  21        8.62        8.80      0.51 o
  -1  -3  21       21.82       20.88      0.72 o
   0  -3  21        8.54       10.07      0.73 o
   1  -3  21       22.51       21.60      0.95 o
   2  -3  21        5.66        4.52      0.79 o
   3  -3  21        0.01        0.47      0.51 o
  -3  -2  21        0.12        0.13      0.36 o
  -2  -2  21        2.23        2.73      0.37 o
  -1  -2  21        1.51        1.43      0.37 o
   0  -2  21       18.74       18.89      1.02 o
   1  -2  21        0.05        0.32      0.58 o
   2  -2  21        0.35        0.37      0.62 o
   3  -2  21        1.20        0.97      0.62 o
  -3  -1  21        1.91        2.04      0.27 o
  -2  -1  21        4.54        3.97      0.37 o
  -1  -1  21        0.03        0.34      0.31 o
   0  -1  21        1.76        1.93      0.48 o
   1  -1  21       10.17        7.87      0.77 o
   2  -1  21        4.24        4.78      0.62 o
   3  -1  21        3.49        2.80      0.55 o
  -4   0  21        0.00        0.07      0.49 o
  -3   0  21        4.10        4.11      0.35 o
  -2   0  21        3.28        2.47      0.31 o
  -1   0  21       24.32       24.32      0.81 o
   0   0  21        0.58        1.62      0.53 o
   1   0  21       15.07       15.04      0.73 o
   2   0  21       10.57       10.08      0.74 o
   3   0  21        0.18        0.48      0.61 o
  -4   1  21        0.45        0.38      0.83 o
  -3   1  21        0.96        0.80      0.19 o
  -2   1  21        2.25        2.41      0.30 o
  -1   1  21        4.99        3.86      0.37 o
   0   1  21        0.43        0.54      0.42 o
   1   1  21       16.40       17.83      0.81 o
   2   1  21       30.52       32.17      0.96 o
   3   1  21        2.15        1.49      0.47 o
  -3   2  21        0.10        0.27      0.17 o
  -2   2  21        0.74        0.38      0.36 o
  -1   2  21        0.65        0.79      0.35 o
   0   2  21        0.21        0.31      0.34 o
   1   2  21        0.42        0.54      0.46 o
   2   2  21        4.88        4.42      0.80 o
  -3   3  21        0.01        0.24      0.37 o
  -2   3  21        1.63        1.42      0.34 o
  -1   3  21        0.09        0.12      0.29 o
   0   3  21        0.40        0.70      0.38 o
   1   3  21        0.82        0.84      0.38 o
  -2   4  21        2.25        2.02      0.40 o
  -1   4  21        3.33        3.08      0.46 o
   0   4  21        0.33        0.57      0.44 o
   0  -5  22        0.59        0.80      0.66 o
   1  -5  22        0.09        0.82      1.42 o
  -1  -4  22        7.95        7.39      0.47 o
   0  -4  22        7.90        8.03      0.69 o
   1  -4  22        1.73        1.64      0.56 o
   2  -4  22        0.11        0.73      1.28 o
  -2  -3  22        1.70        2.24      0.43 o
  -1  -3  22        3.58        4.02      0.51 o
   0  -3  22        8.27        7.42      0.63 o
   1  -3  22       33.38       32.58      1.15 o
   2  -3  22        0.32        0.22      0.62 o
   3  -3  22        1.14        1.63      0.48 o
  -3  -2  22        0.15        0.31      0.36 o
  -2  -2  22        1.09        1.12      0.33 o
  -1  -2  22        0.99        1.17      0.44 o
   0  -2  22        3.86        4.87      0.63 o
   1  -2  22        0.27        0.91      0.60 o
   2  -2  22        7.49        7.20      0.68 o
   3  -2  22        0.91        1.57      0.69 o
  -3  -1  22        1.44        1.88      0.24 o
  -2  -1  22        0.25        0.43      0.38 o
  -1  -1  22        2.27        2.39      0.36 o
   0  -1  22        2.57        2.93      0.50 o
   1  -1  22        3.19        2.55      0.59 o
   2  -1  22        2.77        2.58      0.59 o
   3  -1  22        3.18        3.56      0.79 o
  -3   0  22        0.43        0.45      0.21 o
  -2   0  22        0.29        0.72      0.29 o
  -1   0  22        9.16        9.23      0.94 o
   0   0  22        3.47        3.95      0.52 o
   1   0  22        2.72        3.25      0.57 o
   2   0  22       34.12       35.00      1.10 o
   3   0  22        0.07        0.61      0.42 o
  -3   1  22        0.77        1.08      0.27 o
  -2   1  22        1.74        1.88      0.34 o
  -1   1  22        0.00        0.36      0.36 o
   0   1  22        9.55       10.80      0.66 o
   1   1  22       17.99       18.17      0.81 o
   2   1  22       20.81       20.97      0.86 o
  -3   2  22        1.07        1.29      0.25 o
  -2   2  22        4.96        5.41      0.53 o
  -1   2  22        0.38        1.08      0.40 o
   0   2  22        0.01        0.69      0.46 o
   1   2  22        0.02        1.37      0.55 o
   2   2  22       12.93       15.98      0.73 o
  -2   3  22        0.18        0.18      0.29 o
  -1   3  22        1.09        1.03      0.35 o
   0   3  22        0.56        0.52      0.58 o
   1   3  22        0.05        0.19      0.47 o
  -1  -4  23        0.02        0.32      0.57 o
   0  -4  23        2.65        2.71      0.55 o
   1  -4  23        1.15        1.06      0.59 o
  -2  -3  23        0.95        1.04      0.44 o
  -1  -3  23       48.93       51.25      1.04 o
   0  -3  23        5.19        4.40      0.60 o
   1  -3  23        6.02        5.53      0.69 o
   2  -3  23        4.71        5.23      0.62 o
  -2  -2  23        0.38        0.41      0.38 o
  -1  -2  23        6.07        6.65      0.54 o
   0  -2  23        8.38        8.28      0.79 o
   1  -2  23        0.06        0.37      0.57 o
   2  -2  23        7.28        8.23      0.64 o
  -3  -1  23        0.20        0.17      0.31 o
  -2  -1  23        2.38        2.17      0.35 o
  -1  -1  23        1.07        0.95      0.49 o
   0  -1  23        0.70        0.83      0.59 o
   1  -1  23        3.26        3.18      0.59 o
   2  -1  23        2.86        3.71      0.57 o
  -3   0  23        0.11        0.51      0.30 o
  -2   0  23        0.32        0.67      0.28 o
  -1   0  23        0.00        0.43      0.45 o
   0   0  23        2.84        2.13      0.62 o
   1   0  23        4.12        4.37      0.62 o
   2   0  23        0.81        0.89      0.69 o
  -3   1  23        0.00        0.18      0.29 o
  -2   1  23        0.00        0.29      0.49 o
  -1   1  23        7.16        6.75      0.47 o
   0   1  23       10.33       12.84      0.61 o
   1   1  23        4.02        4.06      0.53 o
   2   1  23        2.12        2.47      0.52 o
  -2   2  23        0.79        0.56      0.35 o
  -1   2  23        0.35        0.47      0.32 o
   0   2  23        0.38        0.89      0.39 o
   1   2  23        0.01        0.50      0.54 o
  -1   3  23        0.19        0.12      0.30 o
  -1  -3  24       22.58       27.33      0.82 o
   0  -3  24        1.43        1.57      0.50 o
   1  -3  24        0.60        0.75      0.60 o
  -1  -2  24        0.44        0.81      0.50 o
   0  -2  24       10.49       12.15      0.64 o
   1  -2  24        0.45        0.31      0.54 o
   2  -2  24        4.32        4.46      0.66 o
  -2  -1  24        0.17        0.53      0.43 o
  -1  -1  24        0.99        1.05      0.69 o
   0  -1  24        0.11        0.56      0.62 o
   1  -1  24        9.83       11.07      0.67 o
   2  -1  24        0.03        0.61      0.51 o
  -2   0  24        1.55        2.07      0.34 o
  -1   0  24        0.24        0.17      0.47 o
   0   0  24        0.08        0.19      0.44 o
   1   0  24        1.42        2.40      0.79 o
  -2   1  24        1.17        0.73      0.39 o
  -1   1  24        5.44        5.01      0.44 o
   0   1  24        3.03        3.21      0.46 o
   1   1  24        0.79        0.70      0.45 o
  -1   2  24        0.00        0.45      0.48 o
   0   2  24        0.52        0.35      0.35 o
   0  -2  25        4.09        3.83      0.69 o
  -1  -1  25        2.55        2.20      0.62 o
   0  -1  25        0.38        0.53      0.46 o
  -1   0  25        0.36        1.28      1.29 o
   0   0  25        0.17        0.58      0.61 o
 
